# Supplementary material for: Poly[[diaqua­{N-[1-(3-pyrid­yl)ethyl­idene]-4H-1,2,4-triazol-4-amine}zinc(II)] bis­(perchlorate)]
Source: Acta Crystallogr Sect E Struct Rep Online. 2009 Apr 10;65(Pt 5):m518–9. doi: 10.1107/S1600536809013130 (PMC2977576; doi:10.1107/S1600536809013130)
Supplement: Supplementary file 1 [file e-65-0m518-sup1.cif]

##############################################################################
###                                                                        ###
###        Electronic paper (Acta Crystallographica Section E)             ###
###                                                                        ###
##############################################################################
#                                                                            #
# This CIF contains the data in a paper accepted for publication in Acta     #
# Crystallographica Section E. It conforms to the requirements of Notes      #
# for Authors for Section E, and has been peer reviewed under the auspices   #
# of the IUCr Commission on Journals.                                        #
#                                                                            #
# Full details of the Crystallographic Information File format               #
# are given in the paper "The Crystallographic Information File (CIF):       #
# a New Standard Archive File for Crystallography" by S. R. Hall, F. H.      #
# Allen and I. D. Brown [Acta Cryst. (1991), A47, 655-685].                  #
#                                                                            #
# The current version of the core CIF dictionary is obtainable from          #
# ftp://ftp.iucr.org/pub/cif_core.dic. The current version number is 2.4.    #
#                                                                            #
# Software is freely available for graphical display of the structure(s) in  #
# this CIF.  For information consult the CIF home page http://www.iucr.org/  #
# cif/home.html                                                              #
#                                                                            #
# This file may be used for bona fide research purposes within the           #
# scientific community so long as proper attribution is given to the journal # 
# article from which it was obtained.                                        #
#                                                                            #
##############################################################################
                                             
data_global
_audit_creation_method     'from SHELXL97 CIF and IUCr SHELXL97-template'
_journal_date_recd_electronic     2009-03-30
_journal_date_accepted     2009-04-07
_journal_name_full     'Acta Crystallographica, Section E'
_journal_year     2009
_journal_volume     65
_journal_issue      5
_journal_page_first     m518
_journal_page_last     m519
_journal_paper_category     QM
_journal_coeditor_code     LH2801
_publ_contact_author_name     'Qiaozhen Sun'
_publ_contact_author_address
;
  Department of Materials Chemistry
  School of Materials Science and Engineering
  Key Laboratory of Non-ferrous Metals of
  Ministry of Education
  Central South University, Changsha, 410083
  People's Republic of China
;
_publ_contact_author_email     'rosesunqz@yahoo.com.cn'
_publ_contact_author_fax     '+86-731-8876692'
_publ_contact_author_phone     '+86-731-8877813'
_publ_section_title
;\
Poly[[diaqua{<i>N</i>-[1-(3-pyridyl)ethylidene]-4<i>H</i>-1,2,4-triazol-4-\
amine}zinc(II)] bis(perchlorate)]
;
loop_
    _publ_author_name
    _publ_author_footnote
    _publ_author_address
    'Xiaodan Sun' .
;
Department of Materials Chemistry
School of Materials Science and Engineering
Key Laboratory of Non-ferrous Metals of the Ministry of Education
Central South University
Changsha 410083
People's Republic of China
;
    'Xianhua He' .
;
Department of Materials Chemistry
School of Materials Science and Engineering
Key Laboratory of Non-ferrous Metals of the Ministry of Education
Central South University
Changsha 410083
People's Republic of China
;
    'Wei Wang' .
;
Department of Materials Chemistry
School of Materials Science and Engineering
Key Laboratory of Non-ferrous Metals of the Ministry of Education
Central South University
Changsha 410083
People's Republic of China
;
    'Donghua Miao' .
;
Department of Materials Chemistry
School of Materials Science and Engineering
Key Laboratory of Non-ferrous Metals of the Ministry of Education
Central South University
Changsha 410083
People's Republic of China
;
    'Qiaozhen Sun' .
;
Department of Materials Chemistry
School of Materials Science and Engineering
Key Laboratory of Non-ferrous Metals of the Ministry of Education
Central South University
Changsha 410083
People's Republic of China
;
data_I
_chemical_name_systematic
;
Poly[[diaqua{<i>N</i>-[1-(3-pyridyl)ethylidene]-4<i>H</i>-1,2,4-triazol-4-
amine}zinc(II)] bis(perchlorate)]
;
_chemical_name_common     ?
_chemical_formula_moiety     'C18 H22 N10 O2 Zn 2+, 2(Cl O4 -)'
_chemical_formula_sum     'C18 H22 Cl2 N10 O10 Zn'
_chemical_formula_iupac     '[Zn (C9 H9 N5)2 (H2 O)2] (Cl O4)2'
_chemical_formula_weight     674.75
_chemical_melting_point     ?
_symmetry_cell_setting     Monoclinic
_symmetry_space_group_name_H-M     'P 21/n'
_symmetry_space_group_name_Hall     '-P 2yn'
loop_
    _symmetry_equiv_pos_as_xyz
    'x, y, z'
    '-x+1/2, y+1/2, -z+1/2'
    '-x, -y, -z'
    'x-1/2, -y-1/2, z-1/2'
_cell_length_a     7.4929(9)
_cell_length_b     10.0963(12)
_cell_length_c     17.149(2)
_cell_angle_alpha     90.00
_cell_angle_beta     94.887(2)
_cell_angle_gamma     90.00
_cell_volume     1292.6(3)
_cell_formula_units_Z     2
_cell_measurement_reflns_used     2652
_cell_measurement_theta_min     2.38
_cell_measurement_theta_max     27.77
_cell_measurement_temperature     293(2)
_exptl_crystal_description     block
_exptl_crystal_colour     colourless
_exptl_crystal_size_max     0.38
_exptl_crystal_size_mid     0.30
_exptl_crystal_size_min     0.30
_exptl_crystal_density_diffrn     1.734
_exptl_crystal_density_meas     ?
_exptl_crystal_density_method     'not measured'
_exptl_crystal_F_000     688
_exptl_absorpt_coefficient_mu     1.231
_exptl_absorpt_correction_type     'multi-scan'
_exptl_absorpt_process_details     '(SADABS; Bruker, 2000)'
_exptl_absorpt_correction_T_min     0.6474
_exptl_absorpt_correction_T_max     0.6970
_exptl_special_details
;
;
_diffrn_ambient_temperature     293(2)
_diffrn_radiation_type     MoK\a
_diffrn_radiation_wavelength     0.71073
_diffrn_radiation_source     'fine-focus sealed tube'
_diffrn_radiation_monochromator     graphite
_diffrn_measurement_device_type     'Bruker SMART CCD'
_diffrn_measurement_method     '\f and \w'
_diffrn_reflns_number     6344
_diffrn_reflns_av_R_equivalents     0.0529
_diffrn_reflns_av_sigmaI/netI     0.0436
_diffrn_reflns_theta_min     2.34
_diffrn_reflns_theta_max     25.00
_diffrn_reflns_theta_full     25.00
_diffrn_measured_fraction_theta_max     0.998
_diffrn_measured_fraction_theta_full     0.998
_diffrn_reflns_limit_h_min     -8
_diffrn_reflns_limit_h_max     8
_diffrn_reflns_limit_k_min     -11
_diffrn_reflns_limit_k_max     11
_diffrn_reflns_limit_l_min     -20
_diffrn_reflns_limit_l_max     18
_refine_special_details
;
Refinement of <i>F</i>^2^ against ALL reflections. The weighted <i>R</i>-factor
<i>wR</i> and goodness of fit <i>S</i> are based on <i>F</i>^2^, conventional
<i>R</i>-factors <i>R</i> are based on <i>F</i>, with <i>F</i> set to zero for
negative <i>F</i>^2^. The threshold expression of <i>F</i>^2^ >
\s(<i>F</i>^2^) is used only for calculating <i>R</i>-factors(gt) <i>etc</i>.
and is not relevant to the choice of reflections for refinement.
<i>R</i>-factors based on <i>F</i>^2^ are statistically about twice as large
as those based on <i>F</i>, and <i>R</i>- factors based on ALL data will be
even larger.
;
_reflns_number_total     2266
_reflns_number_gt     1856
_reflns_threshold_expression     I>2\s(I)
_refine_ls_structure_factor_coef     Fsqd
_refine_ls_matrix_type     full
_refine_ls_R_factor_all     0.0530
_refine_ls_R_factor_gt     0.0440
_refine_ls_wR_factor_gt     0.1241
_refine_ls_wR_factor_ref     0.1302
_refine_ls_goodness_of_fit_ref     1.049
_refine_ls_restrained_S_all     1.049
_refine_ls_number_reflns     2266
_refine_ls_number_parameters     187
_refine_ls_number_restraints     0
_refine_ls_hydrogen_treatment     constr
_refine_ls_weighting_scheme     calc
_refine_ls_weighting_details
         'calc w=1/[\s^2^(Fo^2^)+(0.0859P)^2^+0.0827P] where P=(Fo^2^+2Fc^2^)/3'
_atom_sites_solution_hydrogens     geom
_atom_sites_solution_primary     direct
_atom_sites_solution_secondary     difmap
_refine_ls_shift/su_max     0.000
_refine_ls_shift/su_mean     0.000
_refine_diff_density_max     0.344
_refine_diff_density_min     -0.352
_refine_ls_extinction_method     none
_refine_ls_extinction_coef     ?
loop_
    _atom_type_symbol
    _atom_type_description
    _atom_type_scat_dispersion_real
    _atom_type_scat_dispersion_imag
    _atom_type_scat_source
    'C' 'C' 0.0033 0.0016
                         'International Tables Vol C Tables 4.2.6.8 and 6.1.1.4'
    'H' 'H' 0.0000 0.0000
                         'International Tables Vol C Tables 4.2.6.8 and 6.1.1.4'
    'N' 'N' 0.0061 0.0033
                         'International Tables Vol C Tables 4.2.6.8 and 6.1.1.4'
    'O' 'O' 0.0106 0.0060
                         'International Tables Vol C Tables 4.2.6.8 and 6.1.1.4'
    'Cl' 'Cl' 0.1484 0.1585
                         'International Tables Vol C Tables 4.2.6.8 and 6.1.1.4'
    'Zn' 'Zn' 0.2839 1.4301
                         'International Tables Vol C Tables 4.2.6.8 and 6.1.1.4'
_computing_data_collection     'SMART (Bruker, 2000)'
_computing_cell_refinement     'SAINT (Bruker, 2000)'
_computing_data_reduction     'SAINT (Bruker, 2000)'
_computing_structure_solution     'SHELXTL (Sheldrick, 2008)'
_computing_structure_refinement     'SHELXTL (Sheldrick, 2008)'
_computing_molecular_graphics
;
SHELXTL (Sheldrick, 2008), DIAMOND (Brandenburg & Putz, 1999)
and
OLEX (Dolomanov <i>et al.</i>,  2003)
;
_computing_publication_material     'SHELXTL (Sheldrick, 2008)'
loop_
    _atom_site_type_symbol
    _atom_site_label
    _atom_site_fract_x
    _atom_site_fract_y
    _atom_site_fract_z
    _atom_site_U_iso_or_equiv
    _atom_site_adp_type
    _atom_site_calc_flag
    _atom_site_refinement_flags
    _atom_site_occupancy
    _atom_site_disorder_assembly
    _atom_site_disorder_group
    Zn Zn1 0.5000 0.0000 0.0000 0.0318(2) Uani d S 1 . .
    N N1 0.6739(4) 0.0235(3) 0.10252(15) 0.0313(6) Uani d . 1 . .
    N N2 0.8545(4) 0.0414(3) 0.09414(16) 0.0388(7) Uani d . 1 . .
    N N3 0.8080(3) 0.0549(3) 0.21762(14) 0.0295(6) Uani d . 1 . .
    N N4 0.8448(4) 0.0976(3) 0.29546(14) 0.0339(6) Uani d . 1 . .
    N N5 0.9165(4) 0.2865(3) 0.50082(15) 0.0346(6) Uani d . 1 . .
    C C1 0.6489(4) 0.0320(3) 0.17647(18) 0.0311(7) Uani d . 1 . .
    H H1B 0.5392 0.0237 0.1976 0.037 Uiso calc R 1 . .
    C C2 0.9296(4) 0.0616(4) 0.16374(18) 0.0375(8) Uani d . 1 . .
    H H2B 1.0511 0.0784 0.1753 0.045 Uiso calc R 1 . .
    C C3 0.7815(4) 0.0301(3) 0.34965(19) 0.0305(7) Uani d . 1 . .
    C C4 0.6845(5) -0.0988(3) 0.3412(2) 0.0433(9) Uani d . 1 . .
    H H4B 0.6757 -0.1257 0.2873 0.065 Uiso calc R 1 . .
    H H4C 0.5665 -0.0889 0.3582 0.065 Uiso calc R 1 . .
    H H4D 0.7489 -0.1648 0.3726 0.065 Uiso calc R 1 . .
    C C5 0.8132(4) 0.0933(3) 0.42821(17) 0.0289(7) Uani d . 1 . .
    C C6 0.7662(5) 0.0350(4) 0.4965(2) 0.0383(8) Uani d . 1 . .
    H H6A 0.7139 -0.0486 0.4953 0.046 Uiso calc R 1 . .
    C C7 0.7979(5) 0.1027(4) 0.56667(19) 0.0419(9) Uani d . 1 . .
    H H7A 0.7705 0.0639 0.6134 0.050 Uiso calc R 1 . .
    C C8 0.8695(5) 0.2266(4) 0.56639(19) 0.0388(8) Uani d . 1 . .
    H H8A 0.8870 0.2721 0.6136 0.047 Uiso calc R 1 . .
    C C9 0.8878(4) 0.2192(3) 0.43411(18) 0.0336(8) Uani d . 1 . .
    H H9A 0.9199 0.2592 0.3885 0.040 Uiso calc R 1 . .
    Cl Cl1 0.65614(11) 0.77575(8) 0.69869(5) 0.0395(3) Uani d . 1 . .
    O O2 0.6939(3) 0.9043(3) 0.73148(17) 0.0567(7) Uani d . 1 . .
    O O1 0.5062(4) 0.7213(3) 0.7307(2) 0.0798(11) Uani d . 1 . .
    O O3 0.6227(7) 0.7890(4) 0.6170(2) 0.1085(14) Uani d . 1 . .
    O O4 0.8049(5) 0.6906(3) 0.7127(3) 0.0937(12) Uani d . 1 . .
    O O1W 0.7229(3) 0.0328(3) -0.06446(14) 0.0425(6) Uani d . 1 . .
    H H1WA 0.8172 0.0228 -0.0338 0.051 Uiso d R 1 . .
    H H1WB 0.7353 0.0972 -0.0954 0.051 Uiso d R 1 . .
loop_
    _atom_site_aniso_label
    _atom_site_aniso_U_11
    _atom_site_aniso_U_22
    _atom_site_aniso_U_33
    _atom_site_aniso_U_12
    _atom_site_aniso_U_13
    _atom_site_aniso_U_23
    Zn1 0.0407(4) 0.0362(4) 0.0182(3) 0.0009(2) 0.0001(2) 0.00160(19)
    N1 0.0336(15) 0.0363(16) 0.0236(14) 0.0012(12) -0.0006(11) -0.0013(11)
    N2 0.0366(16) 0.0505(18) 0.0295(16) -0.0022(14) 0.0039(12) -0.0054(13)
    N3 0.0340(14) 0.0331(15) 0.0205(13) -0.0001(12) -0.0014(11) -0.0046(11)
    N4 0.0432(16) 0.0377(16) 0.0202(14) -0.0052(13) -0.0014(11) -0.0075(11)
    N5 0.0452(17) 0.0345(16) 0.0235(14) -0.0029(13) -0.0003(11) -0.0017(11)
    C1 0.0358(18) 0.0342(18) 0.0231(17) 0.0003(14) 0.0018(14) -0.0037(13)
    C2 0.0329(18) 0.049(2) 0.0310(19) -0.0013(16) 0.0051(14) -0.0044(16)
    C3 0.0302(17) 0.0324(18) 0.0281(17) 0.0047(14) -0.0034(14) -0.0024(14)
    C4 0.060(2) 0.035(2) 0.0332(19) -0.0104(17) -0.0008(16) -0.0012(15)
    C5 0.0290(16) 0.0318(18) 0.0255(16) 0.0025(13) 0.0006(12) 0.0020(13)
    C6 0.042(2) 0.0398(19) 0.0335(19) -0.0050(16) 0.0045(15) 0.0020(15)
    C7 0.051(2) 0.048(2) 0.0270(18) -0.0056(17) 0.0055(15) 0.0059(15)
    C8 0.050(2) 0.044(2) 0.0222(17) -0.0012(16) 0.0023(15) -0.0005(14)
    C9 0.0439(19) 0.0359(19) 0.0212(16) -0.0003(15) 0.0035(13) 0.0014(13)
    Cl1 0.0451(5) 0.0349(5) 0.0397(5) 0.0018(4) 0.0111(4) -0.0036(3)
    O2 0.0545(16) 0.0439(16) 0.073(2) -0.0038(13) 0.0105(14) -0.0182(13)
    O1 0.068(2) 0.067(2) 0.110(3) -0.0251(17) 0.043(2) -0.0256(18)
    O3 0.196(4) 0.089(3) 0.041(2) 0.001(3) 0.010(2) -0.0046(18)
    O4 0.067(2) 0.054(2) 0.161(4) 0.0276(17) 0.012(2) 0.011(2)
    O1W 0.0432(14) 0.0514(16) 0.0339(14) -0.0006(12) 0.0092(11) 0.0095(11)
_geom_special_details
;
All e.s.d.'s (except the e.s.d. in the dihedral angle between two l.s. planes)
are estimated using the full covariance matrix. The cell e.s.d.'s are taken
into account individually in the estimation of e.s.d.'s in distances, angles
and torsion angles; correlations between e.s.d.'s in cell parameters are only
used when they are defined by crystal symmetry. An approximate (isotropic)
treatment of cell e.s.d.'s is used for estimating e.s.d.'s involving l.s.
planes.
;
loop_
    _geom_bond_atom_site_label_1
    _geom_bond_atom_site_label_2
    _geom_bond_site_symmetry_2
    _geom_bond_distance
    _geom_bond_publ_flag
    Zn1 O1W . 2.106(2) ?
    Zn1 O1W 3_655 2.106(2) ?
    Zn1 N1 3_655 2.111(3) ?
    Zn1 N1 . 2.111(3) ?
    Zn1 N5 4_565 2.245(3) ?
    Zn1 N5 2_645 2.245(3) ?
    N1 C1 . 1.301(4) ?
    N1 N2 . 1.385(4) ?
    N2 C2 . 1.292(4) ?
    N3 C1 . 1.352(4) ?
    N3 C2 . 1.354(4) ?
    N3 N4 . 1.408(3) ?
    N4 C3 . 1.276(4) ?
    N5 C9 . 1.332(4) ?
    N5 C8 . 1.349(4) ?
    N5 Zn1 2_655 2.245(3) ?
    C1 H1B . 0.9300 ?
    C2 H2B . 0.9300 ?
    C3 C4 . 1.491(5) ?
    C3 C5 . 1.491(4) ?
    C4 H4B . 0.9600 ?
    C4 H4C . 0.9600 ?
    C4 H4D . 0.9600 ?
    C5 C6 . 1.382(4) ?
    C5 C9 . 1.389(5) ?
    C6 C7 . 1.387(5) ?
    C6 H6A . 0.9300 ?
    C7 C8 . 1.362(5) ?
    C7 H7A . 0.9300 ?
    C8 H8A . 0.9300 ?
    C9 H9A . 0.9300 ?
    Cl1 O1 . 1.404(3) ?
    Cl1 O3 . 1.409(4) ?
    Cl1 O4 . 1.412(3) ?
    Cl1 O2 . 1.433(3) ?
    O1W H1WA . 0.8500 ?
    O1W H1WB . 0.8500 ?
loop_
    _geom_angle_atom_site_label_1
    _geom_angle_atom_site_label_2
    _geom_angle_atom_site_label_3
    _geom_angle_site_symmetry_1
    _geom_angle_site_symmetry_3
    _geom_angle
    _geom_angle_publ_flag
    O1W Zn1 O1W . 3_655 180 ?
    O1W Zn1 N1 . 3_655 92.38(10) ?
    O1W Zn1 N1 3_655 3_655 87.62(10) ?
    O1W Zn1 N1 . . 87.62(10) ?
    O1W Zn1 N1 3_655 . 92.38(10) ?
    N1 Zn1 N1 3_655 . 180 ?
    O1W Zn1 N5 . 4_565 94.97(10) ?
    O1W Zn1 N5 3_655 4_565 85.03(10) ?
    N1 Zn1 N5 3_655 4_565 87.73(10) ?
    N1 Zn1 N5 . 4_565 92.27(10) ?
    O1W Zn1 N5 . 2_645 85.03(10) ?
    O1W Zn1 N5 3_655 2_645 94.97(10) ?
    N1 Zn1 N5 3_655 2_645 92.27(10) ?
    N1 Zn1 N5 . 2_645 87.73(10) ?
    N5 Zn1 N5 4_565 2_645 180 ?
    C1 N1 N2 . . 108.4(3) ?
    C1 N1 Zn1 . . 133.6(2) ?
    N2 N1 Zn1 . . 117.9(2) ?
    C2 N2 N1 . . 106.1(3) ?
    C1 N3 C2 . . 105.5(3) ?
    C1 N3 N4 . . 129.8(3) ?
    C2 N3 N4 . . 122.9(3) ?
    C3 N4 N3 . . 118.2(3) ?
    C9 N5 C8 . . 116.9(3) ?
    C9 N5 Zn1 . 2_655 120.6(2) ?
    C8 N5 Zn1 . 2_655 121.9(2) ?
    N1 C1 N3 . . 109.0(3) ?
    N1 C1 H1B . . 125.5 ?
    N3 C1 H1B . . 125.5 ?
    N2 C2 N3 . . 110.9(3) ?
    N2 C2 H2B . . 124.5 ?
    N3 C2 H2B . . 124.5 ?
    N4 C3 C4 . . 127.1(3) ?
    N4 C3 C5 . . 112.9(3) ?
    C4 C3 C5 . . 120.0(3) ?
    C3 C4 H4B . . 109.5 ?
    C3 C4 H4C . . 109.5 ?
    H4B C4 H4C . . 109.5 ?
    C3 C4 H4D . . 109.5 ?
    H4B C4 H4D . . 109.5 ?
    H4C C4 H4D . . 109.5 ?
    C6 C5 C9 . . 117.2(3) ?
    C6 C5 C3 . . 123.4(3) ?
    C9 C5 C3 . . 119.3(3) ?
    C5 C6 C7 . . 119.2(3) ?
    C5 C6 H6A . . 120.4 ?
    C7 C6 H6A . . 120.4 ?
    C8 C7 C6 . . 119.2(3) ?
    C8 C7 H7A . . 120.4 ?
    C6 C7 H7A . . 120.4 ?
    N5 C8 C7 . . 123.0(3) ?
    N5 C8 H8A . . 118.5 ?
    C7 C8 H8A . . 118.5 ?
    N5 C9 C5 . . 124.3(3) ?
    N5 C9 H9A . . 117.8 ?
    C5 C9 H9A . . 117.8 ?
    O1 Cl1 O3 . . 110.2(3) ?
    O1 Cl1 O4 . . 110.0(2) ?
    O3 Cl1 O4 . . 107.3(3) ?
    O1 Cl1 O2 . . 109.83(17) ?
    O3 Cl1 O2 . . 108.5(2) ?
    O4 Cl1 O2 . . 111.0(2) ?
    Zn1 O1W H1WA . . 108.1 ?
    Zn1 O1W H1WB . . 125.6 ?
    H1WA O1W H1WB . . 110.4 ?
loop_
    _geom_hbond_atom_site_label_D
    _geom_hbond_atom_site_label_H
    _geom_hbond_atom_site_label_A
    _geom_hbond_site_symmetry_A
    _geom_hbond_distance_DH
    _geom_hbond_distance_HA
    _geom_hbond_distance_DA
    _geom_hbond_angle_DHA
    O1W H1WA N2 . 0.85 2.20 2.814(4) 130
    O1W H1WB O4 2_645 0.85 2.22 2.993(5) 151
    O1W H1WB O3 2_645 0.85 2.26 3.003(5) 147
