# Supplementary material for: Poly[[diaqua­{N-[1-(3-pyrid­yl)ethyl­idene]-4H-1,2,4-triazol-4-amine}zinc(II)] bis­(perchlorate)]
Source: Acta Crystallogr Sect E Struct Rep Online. 2009 Apr 10;65(Pt 5):m518–9. doi: 10.1107/S1600536809013130 (PMC2977576; doi:10.1107/S1600536809013130)
Supplement: Supplementary file 2 [file e-65-0m518-Isup2.hkl]

# 
# h,k,l, Fc-squared, Fo-squared, sigma(Fo-squared) and status flag 
# 
data_I
_shelx_title ' C in P2(1)/n' 
_shelx_refln_list_code          4 
_shelx_F_calc_maximum      175.70 
_exptl_crystal_F_000       688.00 
_reflns_d_resolution_high  0.8409 
 
loop_ 
 _symmetry_equiv_pos_as_xyz 
 'x, y, z' 
 '-x+1/2, y+1/2, -z+1/2' 
 '-x, -y, -z' 
 'x-1/2, -y-1/2, z-1/2' 
 
_cell_length_a     7.4929 
_cell_length_b    10.0963 
_cell_length_c    17.1493 
_cell_angle_alpha  90.000 
_cell_angle_beta   94.887 
_cell_angle_gamma  90.000 
 
_shelx_F_squared_multiplier     1.000 
 
loop_ 
 _refln_index_h 
 _refln_index_k 
 _refln_index_l 
 _refln_F_squared_calc 
 _refln_F_squared_meas 
 _refln_F_squared_sigma 
 _refln_observed_status 
   2   0   0    11388.04    12151.16    377.27 o 
   4   0   0        5.80       10.72      6.93 o 
   6   0   0     3260.86     3217.38     89.14 o 
   8   0   0        2.58        0.00     11.27 o 
   1   1   0     1753.05     1601.56     22.98 o 
   2   1   0    25237.94    24986.97   1044.08 o 
   3   1   0     1217.35     1009.89     27.22 o 
   4   1   0      547.36      514.07     10.34 o 
   5   1   0      961.59      785.91     17.99 o 
   6   1   0       91.68       90.54     10.36 o 
   7   1   0      427.35      384.73     25.33 o 
   8   1   0       51.20       33.31     11.67 o 
   0   2   0     5101.90     5520.51     54.36 o 
   1   2   0     4906.40     5261.77    192.66 o 
   2   2   0     1843.00     1875.98     43.76 o 
   3   2   0      312.95      338.59     13.64 o 
   4   2   0     4973.61     4942.82    148.76 o 
   5   2   0        0.36        0.00      3.26 o 
   6   2   0      174.41      205.87     11.93 o 
   7   2   0        9.10        8.43      6.54 o 
   8   2   0        5.86       15.47      9.98 o 
   1   3   0      885.41      766.70     25.63 o 
   2   3   0       34.21       16.23      3.80 o 
   3   3   0     4247.31     4244.48    113.98 o 
   4   3   0     1166.26     1342.19     67.55 o 
   5   3   0      472.73      418.46     21.89 o 
   6   3   0      856.41      840.44     28.83 o 
   7   3   0      440.52      432.17     32.77 o 
   8   3   0       70.40       75.15     16.24 o 
   0   4   0    20297.71    21820.54    151.03 o 
   1   4   0     8212.90     9126.88    416.68 o 
   2   4   0     1770.37     2150.16     56.01 o 
   3   4   0        0.93        0.00      2.44 o 
   4   4   0       61.52       66.95      8.35 o 
   5   4   0      125.77      135.98     14.59 o 
   6   4   0      563.12      604.70     20.96 o 
   7   4   0       45.67       39.98      8.35 o 
   8   4   0      332.65      370.88     23.31 o 
   1   5   0     4533.02     4309.27    138.72 o 
   2   5   0     2899.61     3020.08     80.20 o 
   3   5   0      200.37      281.26     13.89 o 
   4   5   0      154.76      145.50     11.58 o 
   5   5   0      661.77      664.66     58.07 o 
   6   5   0        4.29        7.19      5.48 o 
   7   5   0      217.67      212.79     15.37 o 
   8   5   0        0.03        0.00      7.93 o 
   0   6   0      705.33      840.64     36.53 o 
   1   6   0     1460.85     1607.81     44.05 o 
   2   6   0     1194.18     1272.40     46.78 o 
   3   6   0      413.13      439.22     22.18 o 
   4   6   0     1560.41     1615.45     36.48 o 
   5   6   0       82.74       60.02     12.03 o 
   6   6   0        1.47        0.00      4.98 o 
   7   6   0        2.05        0.00      5.94 o 
   1   7   0      720.66      439.56    244.90 o 
   2   7   0     1187.38     1220.78     36.51 o 
   3   7   0     1364.44     1344.08     40.21 o 
   4   7   0      791.01      817.38     33.68 o 
   5   7   0      246.64      250.54     21.56 o 
   6   7   0        1.16        0.00      5.44 o 
   7   7   0       39.12       43.85      9.88 o 
   0   8   0      231.70      300.66     26.59 o 
   1   8   0     1881.94     1913.75     77.37 o 
   2   8   0      486.35      511.56     25.84 o 
   3   8   0       56.99       42.97     10.96 o 
   4   8   0      168.09      169.17     24.25 o 
   5   8   0       33.87       46.11     12.98 o 
   6   8   0      207.75      214.64     19.19 o 
   1   9   0      883.49      880.36     34.34 o 
   2   9   0      190.88      165.25     17.47 o 
   3   9   0        8.46       10.94     10.90 o 
   4   9   0       19.01        9.51      9.59 o 
   5   9   0      173.39      223.38     34.89 o 
   0  10   0      703.93      622.43     37.56 o 
   1  10   0        2.05        0.00      6.96 o 
   2  10   0       94.84      108.95     16.41 o 
   3  10   0       41.52       22.74     10.74 o 
   4  10   0       49.54       52.26     14.34 o 
   1  11   0       83.94       83.11     15.89 o 
   2  11   0       10.34        5.10      9.80 o 
   3  11   0      284.76      363.88     43.05 o 
  -7   0   1        1.40        0.22      9.68 o 
  -5   0   1     1959.34     1575.97     83.29 o 
  -3   0   1      383.56      271.35     13.26 o 
  -1   0   1     7951.93     7118.19    149.40 o 
   1   0   1     8792.34     6879.96    442.63 o 
   3   0   1       48.85      105.79     20.91 o 
   5   0   1     1183.67     1061.03     45.30 o 
   7   0   1        5.29        3.86      9.57 o 
  -8   1   1      273.22      286.29     24.38 o 
  -7   1   1       80.35       59.18     12.66 o 
  -6   1   1      127.19      180.01     13.16 o 
  -5   1   1      121.20       96.94      7.30 o 
  -4   1   1     2274.00     2254.96     50.80 o 
  -3   1   1      279.12      332.60     11.70 o 
  -2   1   1      533.54      700.38     23.08 o 
  -1   1   1     2568.70     2576.19    107.91 o 
   0   1   1     3537.01     3961.77     56.48 o 
   1   1   1     1397.27     1553.82     41.65 o 
   2   1   1    13867.67    14388.00    298.01 o 
   3   1   1      585.10      460.37      8.63 o 
   4   1   1       23.23       24.94      3.01 o 
   5   1   1       11.28        9.49      3.24 o 
   6   1   1     1193.47     1239.90     31.25 o 
   7   1   1      585.33      499.76     40.64 o 
   8   1   1       34.52       49.30     13.76 o 
  -8   2   1       12.52        9.54      9.24 o 
  -7   2   1      827.83      801.55     28.33 o 
  -6   2   1        2.74        2.28      3.94 o 
  -5   2   1      479.90      460.19     18.12 o 
  -4   2   1       84.35       59.89      4.95 o 
  -3   2   1     1360.63     1124.50     29.99 o 
  -2   2   1     3579.86     3734.96     83.74 o 
  -1   2   1    26682.73    26260.06   1114.34 o 
   0   2   1     4914.93     5175.68    106.37 o 
   1   2   1     8438.13     9627.56    220.69 o 
   2   2   1      585.81      595.39     14.17 o 
   3   2   1       18.27        8.38      2.28 o 
   4   2   1     3666.18     3598.12     53.28 o 
   5   2   1     8602.96     7973.84    137.23 o 
   6   2   1      436.28      458.20     16.84 o 
   7   2   1       19.96       20.48      8.16 o 
   8   2   1       30.12       36.14     12.55 o 
  -8   3   1      330.26      364.04     27.30 o 
  -7   3   1        8.61        8.52      6.96 o 
  -6   3   1      595.79      576.40     28.49 o 
  -5   3   1      110.63       86.35      9.71 o 
  -4   3   1       49.86       44.87      6.81 o 
  -3   3   1        2.65        0.00      2.30 o 
  -2   3   1     3261.36     3401.58     62.92 o 
  -1   3   1     6883.89     6746.76    148.84 o 
   0   3   1    12418.83    13622.83    453.53 o 
   1   3   1     3545.47     3677.92     85.64 o 
   2   3   1       81.92       76.98      4.07 o 
   3   3   1     3609.18     3839.07    196.35 o 
   4   3   1      866.30      912.88     36.30 o 
   5   3   1       58.38       74.91      8.03 o 
   6   3   1     1640.42     1581.32     63.49 o 
   7   3   1      239.69      237.48     18.17 o 
   8   3   1        1.08        0.00      9.75 o 
  -8   4   1        0.11        0.00      7.32 o 
  -7   4   1        6.17        7.03      6.33 o 
  -6   4   1      125.51      125.62     15.84 o 
  -5   4   1     1288.22     1156.53     67.21 o 
  -4   4   1      474.92      491.27     18.43 o 
  -3   4   1      367.55      324.02     13.76 o 
  -2   4   1      107.10      143.37      6.09 o 
  -1   4   1     1590.76     1495.34     35.80 o 
   0   4   1     3887.14     4424.82     64.11 o 
   1   4   1     4987.87     4720.26    155.52 o 
   2   4   1      204.92      210.20      8.15 o 
   3   4   1     1788.62     1504.40     31.01 o 
   4   4   1        5.55        9.76      4.72 o 
   5   4   1        2.43        2.86      4.19 o 
   6   4   1      400.87      370.58     20.71 o 
   7   4   1      134.03      131.38     12.62 o 
   8   4   1      145.30       98.65     14.83 o 
  -8   5   1        1.21        4.83      8.08 o 
  -7   5   1       51.33       57.98      9.77 o 
  -6   5   1      530.32      511.53     28.40 o 
  -5   5   1      163.13      161.67     14.33 o 
  -4   5   1     1592.77     1696.77     39.01 o 
  -3   5   1       66.71       39.79      6.58 o 
  -2   5   1       50.56       64.62      6.07 o 
  -1   5   1        1.15        1.82      2.83 o 
   0   5   1     3989.88     4717.24     93.07 o 
   1   5   1      751.53      705.26     22.05 o 
   2   5   1     1049.21     1044.01     19.90 o 
   3   5   1       84.23       68.66      9.82 o 
   4   5   1      422.62      532.87     25.68 o 
   5   5   1       78.33       76.44      9.18 o 
   6   5   1      390.11      427.38     23.60 o 
   7   5   1      507.28      488.87     21.35 o 
   8   5   1        1.30        7.61      8.82 o 
  -7   6   1      107.28      100.70     15.46 o 
  -6   6   1       80.62       80.49     14.72 o 
  -5   6   1      162.14      159.33     14.18 o 
  -4   6   1       69.27       82.55     10.28 o 
  -3   6   1      571.15      544.20     24.58 o 
  -2   6   1      840.07      891.82     27.56 o 
  -1   6   1     1563.80     1536.49     34.31 o 
   0   6   1     1607.28     1729.84     36.60 o 
   1   6   1      700.08      627.10     23.04 o 
   2   6   1       28.84       27.06      5.22 o 
   3   6   1      627.86      621.41     33.82 o 
   4   6   1     1132.45     1140.99     37.26 o 
   5   6   1      962.55      963.48     52.16 o 
   6   6   1       54.68       50.16      9.08 o 
   7   6   1       91.74       89.14     11.96 o 
  -7   7   1        0.26        0.00      6.45 o 
  -6   7   1      375.31      330.87     32.57 o 
  -5   7   1        2.69        1.08      5.67 o 
  -4   7   1      117.90       96.56     14.42 o 
  -3   7   1       38.36       32.37      9.41 o 
  -2   7   1     2588.68     2532.37     52.69 o 
  -1   7   1      807.15      828.03     25.23 o 
   0   7   1     2055.39     2120.91     64.87 o 
   1   7   1      167.77       56.62     75.44 o 
   2   7   1      620.23      632.35     34.49 o 
   3   7   1      143.05      154.61     15.19 o 
   4   7   1      850.26      867.13     74.98 o 
   5   7   1      299.92      297.46     33.41 o 
   6   7   1      501.64      468.25     27.07 o 
   7   7   1      121.61       98.55     12.95 o 
  -6   8   1      116.52      138.49     26.35 o 
  -5   8   1      263.90      247.50     22.46 o 
  -4   8   1       12.24       11.87     10.14 o 
  -3   8   1      133.07      132.33     15.88 o 
  -2   8   1      530.92      496.39     25.94 o 
  -1   8   1      499.46      478.97     19.23 o 
   0   8   1      111.09      128.42     13.65 o 
   1   8   1      904.83      926.45     32.58 o 
   2   8   1       19.25       11.01      7.14 o 
   3   8   1      363.84      375.93     23.34 o 
   4   8   1      331.91      346.12     23.72 o 
   5   8   1       90.27       81.15     12.74 o 
   6   8   1       13.63        3.93      8.05 o 
  -5   9   1       32.84       36.30     12.52 o 
  -4   9   1      840.34      924.88     39.87 o 
  -3   9   1      120.95       91.83     14.86 o 
  -2   9   1      165.18      173.46     19.39 o 
  -1   9   1        0.60        0.27      5.77 o 
   0   9   1        5.63        3.68      6.97 o 
   1   9   1      209.75      185.88     17.65 o 
   2   9   1     1403.87     1527.04     45.75 o 
   3   9   1       25.42       30.00     10.56 o 
   4   9   1      197.52      189.87     20.13 o 
   5   9   1       37.59       40.54     10.89 o 
  -4  10   1        7.68        9.23     12.24 o 
  -3  10   1       90.18      119.31     17.30 o 
  -2  10   1      490.68      493.05     29.18 o 
  -1  10   1      147.09      138.73     17.15 o 
   0  10   1      304.43      304.25     30.89 o 
   1  10   1      771.54      808.44     35.02 o 
   2  10   1        0.04        3.99      7.76 o 
   3  10   1       54.09       69.14     14.82 o 
   4  10   1      291.20      258.06     26.09 o 
  -3  11   1        0.12        0.00      8.88 o 
  -2  11   1      428.18      445.70     29.63 o 
  -1  11   1       23.13       13.68     10.01 o 
   0  11   1       95.47      113.14     24.10 o 
   1  11   1       12.76       25.25     15.72 o 
   2  11   1        7.87        0.00     13.53 o 
   3  11   1        9.45        2.86     15.61 o 
  -8   0   2      792.06      916.77     58.40 o 
  -6   0   2      791.15      754.09     44.20 o 
  -4   0   2      623.21      668.72     36.77 o 
  -2   0   2     9061.42    10226.18     59.59 o 
   0   0   2      227.57      204.02      6.84 o 
   2   0   2      284.16      383.92      9.71 o 
   4   0   2     3425.54     3248.22     47.58 o 
   6   0   2       45.31       52.99     16.13 o 
   8   0   2       73.90       70.68     21.62 o 
  -8   1   2      178.81      156.72     20.04 o 
  -7   1   2      291.73      288.99     29.02 o 
  -6   1   2      106.10       94.10     10.42 o 
  -5   1   2        7.39        5.30      3.18 o 
  -4   1   2     1399.94     1396.42     29.84 o 
  -3   1   2    10489.45    10377.32    210.56 o 
  -2   1   2       47.66       50.07      3.28 o 
  -1   1   2     3679.91     3698.07    141.73 o 
   0   1   2     3797.37     3861.60    163.12 o 
   1   1   2     1955.07     1731.05     77.13 o 
   2   1   2      180.34      143.75      4.37 o 
   3   1   2      815.49      487.61     13.94 o 
   4   1   2      193.37      200.60      6.81 o 
   5   1   2     1619.40     1487.98     22.33 o 
   6   1   2       77.92       64.76      9.56 o 
   7   1   2       27.09       31.58     10.28 o 
   8   1   2      115.74      107.86     17.99 o 
  -8   2   2      144.52      182.45     21.58 o 
  -7   2   2        1.38        6.91      7.60 o 
  -6   2   2     1928.43     2090.17     79.94 o 
  -5   2   2       55.00       68.49      8.61 o 
  -4   2   2     2450.49     2610.05    103.19 o 
  -3   2   2      594.94      636.70     15.11 o 
  -2   2   2      347.03      303.94     11.71 o 
  -1   2   2     1987.13     1963.03     46.73 o 
   0   2   2     8252.40     8673.03    107.00 o 
   1   2   2      416.16      432.28     23.23 o 
   2   2   2     1947.70     2050.61     46.87 o 
   3   2   2      389.89      441.44      9.72 o 
   4   2   2     3518.10     3847.15     80.50 o 
   5   2   2        4.32        0.00      3.44 o 
   6   2   2      910.67      954.45     24.20 o 
   7   2   2       19.80       12.53      6.78 o 
   8   2   2      232.82      252.26     23.70 o 
  -8   3   2       53.97       49.04     23.23 o 
  -7   3   2      245.13      263.52     18.06 o 
  -6   3   2       12.06        2.84      5.25 o 
  -5   3   2      852.62      761.68     39.49 o 
  -4   3   2      647.84      622.96     19.55 o 
  -3   3   2      100.38       80.25      7.33 o 
  -2   3   2      481.72      624.51     18.17 o 
  -1   3   2     3324.35     3063.13     61.49 o 
   0   3   2     6649.84     6698.07     80.03 o 
   1   3   2     1726.57     1429.05     18.48 o 
   2   3   2     1062.99     1160.66     14.72 o 
   3   3   2      187.56      273.90      7.61 o 
   4   3   2      412.18      367.34     13.36 o 
   5   3   2     2539.21     2496.71     85.74 o 
   6   3   2      326.37      341.65     15.80 o 
   7   3   2       19.44        9.90      7.24 o 
   8   3   2      132.81      154.88     20.73 o 
  -8   4   2      161.00      165.97     17.32 o 
  -7   4   2       76.13       76.58     17.35 o 
  -6   4   2        4.33        4.89      6.01 o 
  -5   4   2      122.61      123.79     11.65 o 
  -4   4   2      246.87      252.50     15.76 o 
  -3   4   2       88.01       88.54      8.21 o 
  -2   4   2     2570.96     2836.12     41.54 o 
  -1   4   2       33.52       63.26      7.61 o 
   0   4   2     3141.63     3392.00     42.31 o 
   1   4   2      830.57      695.52    107.09 o 
   2   4   2       20.54       10.24      2.96 o 
   3   4   2     2186.51     2206.73     63.84 o 
   4   4   2     1660.64     1709.58     51.99 o 
   5   4   2      786.75      754.98     24.81 o 
   6   4   2        2.96        3.32      5.17 o 
   7   4   2       25.55       14.37      6.83 o 
   8   4   2       71.12       88.97     14.15 o 
  -8   5   2       18.57       30.49     10.79 o 
  -7   5   2       77.85       69.85     14.70 o 
  -6   5   2       26.00       32.39      8.34 o 
  -5   5   2       18.82        8.42      5.46 o 
  -4   5   2       56.85       37.15      7.25 o 
  -3   5   2     4420.66     4355.59     85.92 o 
  -2   5   2        0.24        0.70      2.08 o 
  -1   5   2     3813.19     3722.25     68.23 o 
   0   5   2        0.09        6.63      4.17 o 
   1   5   2      121.97       51.85     35.23 o 
   2   5   2      379.46      407.87     12.94 o 
   3   5   2     1343.43     1306.01    100.68 o 
   4   5   2      818.69      805.55     32.85 o 
   5   5   2     2700.83     2502.97    105.94 o 
   6   5   2      106.72       95.17     10.91 o 
   7   5   2      122.59      102.96     12.28 o 
  -7   6   2        0.60        1.97      8.21 o 
  -6   6   2      745.96      784.65     29.60 o 
  -5   6   2      125.77      134.48     13.33 o 
  -4   6   2      463.90      504.90     21.00 o 
  -3   6   2      456.79      450.90     22.98 o 
  -2   6   2      457.13      496.09     14.06 o 
  -1   6   2      513.04      436.50     15.71 o 
   0   6   2     3456.33     3426.78     56.85 o 
   1   6   2      152.52       65.81     47.41 o 
   2   6   2      573.22      664.96     19.32 o 
   3   6   2      279.34      313.22     18.78 o 
   4   6   2      201.52      199.38     16.43 o 
   5   6   2      135.07      121.46     11.30 o 
   6   6   2      386.77      396.96     24.40 o 
   7   6   2       62.18       35.49      9.15 o 
  -7   7   2      257.33      216.20     19.60 o 
  -6   7   2       38.30       41.54     10.02 o 
  -5   7   2      438.27      441.11     22.28 o 
  -4   7   2      794.38      792.52     33.73 o 
  -3   7   2       71.59       70.38     12.10 o 
  -2   7   2      398.35      389.80     16.33 o 
  -1   7   2      186.54      173.29     11.41 o 
   0   7   2      151.74      188.64     14.49 o 
   1   7   2     1656.03     1699.45     40.05 o 
   2   7   2       48.07       57.50      9.94 o 
   3   7   2        4.72        7.61      6.09 o 
   4   7   2       61.19       52.04      9.63 o 
   5   7   2      261.14      258.39     28.81 o 
   6   7   2      295.17      297.47     20.18 o 
   7   7   2      277.91      277.71     18.75 o 
  -6   8   2      110.67      140.10     19.97 o 
  -5   8   2      174.74      149.27     18.79 o 
  -4   8   2      233.68      259.46     21.88 o 
  -3   8   2      149.54      146.01     16.63 o 
  -2   8   2      656.54      746.99     32.45 o 
  -1   8   2      574.87      532.05     20.33 o 
   0   8   2      670.69      658.97     35.04 o 
   1   8   2      121.18      125.62     10.74 o 
   2   8   2       70.30       94.84     12.91 o 
   3   8   2       99.70      134.57     15.66 o 
   4   8   2      423.57      403.89     30.00 o 
   5   8   2      298.74      302.48     20.11 o 
   6   8   2       86.17       97.64     14.54 o 
  -5   9   2        1.71        4.96      9.17 o 
  -4   9   2       61.94       63.26     14.15 o 
  -3   9   2     1240.74     1222.73     43.91 o 
  -2   9   2        0.61        0.00      6.34 o 
  -1   9   2      205.52      233.21     15.44 o 
   0   9   2       52.47       38.17     10.62 o 
   1   9   2       43.40       37.12     10.06 o 
   2   9   2        0.13        0.00      7.55 o 
   3   9   2     1524.84     1564.35     76.84 o 
   4   9   2      120.63       86.37     16.37 o 
   5   9   2       72.21       60.76     18.60 o 
  -4  10   2       83.64      105.56     17.94 o 
  -3  10   2       43.51       39.23     12.19 o 
  -2  10   2      583.28      599.62     32.37 o 
  -1  10   2      287.54      317.76     23.69 o 
   0  10   2      140.88      149.43     17.05 o 
   1  10   2      226.73      250.89     31.93 o 
   2  10   2      160.69      179.47     20.88 o 
   3  10   2        7.17        0.16      9.14 o 
   4  10   2       73.50       64.44     16.60 o 
  -3  11   2        0.73        0.00      8.53 o 
  -2  11   2       16.35       24.43     15.31 o 
  -1  11   2        3.45        6.65      9.03 o 
   0  11   2       14.81        4.85      8.56 o 
   1  11   2      696.15      694.05     36.21 o 
   2  11   2        6.85        0.58      9.09 o 
   3  11   2       47.37       54.76     16.11 o 
  -7   0   3      664.77      583.03     42.98 o 
  -5   0   3        7.04       12.53      5.68 o 
  -3   0   3      773.69      733.09     19.12 o 
  -1   0   3    30870.15    32110.31    284.27 o 
   1   0   3    10257.66     9284.29    335.42 o 
   3   0   3       48.89       43.50      4.90 o 
   5   0   3     2186.46     2015.04     42.77 o 
   7   0   3        2.15       12.09     11.64 o 
  -8   1   3      226.20      275.44     24.55 o 
  -7   1   3        0.43        0.00      6.54 o 
  -6   1   3      840.79      917.77     26.94 o 
  -5   1   3      676.15      696.41     16.93 o 
  -4   1   3      147.04      157.87      7.69 o 
  -3   1   3      152.23      182.47      7.02 o 
  -2   1   3     2781.36     3284.27     34.47 o 
  -1   1   3     6196.75     4340.71   1631.01 o 
   0   1   3     1474.85     1783.06     45.83 o 
   1   1   3    15557.05    15425.75    593.20 o 
   2   1   3      422.14      514.83     12.71 o 
   3   1   3      741.89      639.42     64.04 o 
   4   1   3     3050.88     3350.81     43.16 o 
   5   1   3      129.83       97.64      6.89 o 
   6   1   3      266.55      331.35     17.33 o 
   7   1   3      137.21      140.58     18.80 o 
   8   1   3       86.86       94.59     17.74 o 
  -8   2   3       55.84       53.22     13.80 o 
  -7   2   3       12.70        9.41      6.75 o 
  -6   2   3       22.09       24.57      8.26 o 
  -5   2   3      748.72      681.39     34.24 o 
  -4   2   3      649.00      672.99     17.75 o 
  -3   2   3     7492.31     7354.46    180.75 o 
  -2   2   3     5769.55     6043.69    212.46 o 
  -1   2   3      525.23      636.10     18.60 o 
   0   2   3      617.49      612.24     17.42 o 
   1   2   3      363.44      275.33      7.66 o 
   2   2   3       46.82       60.46      4.43 o 
   3   2   3     2853.40     2429.67     59.86 o 
   4   2   3      236.53      252.10      7.73 o 
   5   2   3     1297.07     1107.07     43.37 o 
   6   2   3        0.57        0.00      3.85 o 
   7   2   3        1.77        2.32      5.71 o 
   8   2   3       13.70       10.95      9.45 o 
  -8   3   3      155.42      164.13     21.07 o 
  -7   3   3       94.89      102.56     13.07 o 
  -6   3   3      100.74      132.06     12.66 o 
  -5   3   3      329.08      331.04     17.37 o 
  -4   3   3     4860.13     5227.74    242.03 o 
  -3   3   3       35.46       21.47      2.62 o 
  -2   3   3      926.49     1091.39     26.97 o 
  -1   3   3       11.89       11.30      2.03 o 
   0   3   3       51.29       51.18      8.22 o 
   1   3   3      694.41      588.87     77.07 o 
   2   3   3     3024.47     3476.36     80.22 o 
   3   3   3      682.78      739.56     22.57 o 
   4   3   3     1230.74     1316.13     41.60 o 
   5   3   3      200.55      210.71     11.70 o 
   6   3   3      153.63      179.91     17.59 o 
   7   3   3       28.26       36.38      9.57 o 
   8   3   3      123.55      160.61     21.20 o 
  -8   4   3        9.99        9.56      7.93 o 
  -7   4   3      591.29      594.95     26.11 o 
  -6   4   3        0.10        0.00      4.63 o 
  -5   4   3        5.46       13.94      5.80 o 
  -4   4   3      388.71      407.78     17.06 o 
  -3   4   3     1399.08     1525.56     93.34 o 
  -2   4   3      177.65      163.94      5.94 o 
  -1   4   3     5384.87     4811.43     86.45 o 
   0   4   3     1896.07     1898.73     26.90 o 
   1   4   3     2894.91     2760.98     31.89 o 
   2   4   3     1189.08     1262.70     27.06 o 
   3   4   3      227.63      189.42      8.79 o 
   4   4   3      261.89      238.86     11.72 o 
   5   4   3      828.14      803.92     22.47 o 
   6   4   3      101.88      103.61     10.68 o 
   7   4   3      269.93      265.55     16.04 o 
   8   4   3        0.38        1.72      7.44 o 
  -8   5   3      170.47      217.20     19.71 o 
  -7   5   3        1.34        0.00      6.37 o 
  -6   5   3       36.70       44.77      9.57 o 
  -5   5   3      389.66      350.05     18.33 o 
  -4   5   3      184.54      215.11     13.50 o 
  -3   5   3      680.91      677.32     21.01 o 
  -2   5   3     1289.62     1305.97     19.51 o 
  -1   5   3      263.64      303.51     10.46 o 
   0   5   3     1597.96     1544.98     38.73 o 
   1   5   3     2343.81     2256.37     64.48 o 
   2   5   3     2147.45     2269.91     66.22 o 
   3   5   3      128.18      150.79     10.87 o 
   4   5   3      659.30      684.72     20.94 o 
   5   5   3      132.88      138.27     11.46 o 
   6   5   3      158.50      190.69     13.79 o 
   7   5   3       52.19       68.98     10.71 o 
  -7   6   3       96.01      100.78     14.47 o 
  -6   6   3       20.24       20.91      7.74 o 
  -5   6   3      147.82      162.90     14.27 o 
  -4   6   3       86.44      113.31     11.50 o 
  -3   6   3     2035.00     1954.62     78.65 o 
  -2   6   3      946.34      801.08     19.77 o 
  -1   6   3       23.42       20.89      4.34 o 
   0   6   3      344.00      378.50     14.96 o 
   1   6   3       78.41       59.96      5.95 o 
   2   6   3      170.13      186.95      9.27 o 
   3   6   3     2082.93     2087.87     87.20 o 
   4   6   3       52.65       51.43      8.95 o 
   5   6   3       47.68       51.91      8.66 o 
   6   6   3       37.17       30.20      8.16 o 
   7   6   3      152.03      123.37     13.49 o 
  -7   7   3        2.88        5.60      7.97 o 
  -6   7   3       12.76       16.94      8.01 o 
  -5   7   3       84.53       70.76     11.21 o 
  -4   7   3     2133.62     2219.41     77.89 o 
  -3   7   3        3.96        1.72      5.67 o 
  -2   7   3      436.84      478.54     18.21 o 
  -1   7   3       20.01       19.27      4.73 o 
   0   7   3       62.86       71.83      8.45 o 
   1   7   3       33.01       46.72      6.14 o 
   2   7   3     1545.98     1492.79     32.71 o 
   3   7   3      125.82      112.57     11.40 o 
   4   7   3      356.15      365.63     27.00 o 
   5   7   3       67.01       42.47      9.90 o 
   6   7   3       15.55       22.16      9.38 o 
  -6   8   3       99.27      103.67     17.82 o 
  -5   8   3      180.26      213.73     22.75 o 
  -4   8   3       16.62       17.50      9.01 o 
  -3   8   3      183.37      180.24     18.19 o 
  -2   8   3     1165.08     1133.58     48.91 o 
  -1   8   3      398.94      446.41     16.18 o 
   0   8   3      191.48      192.19     13.42 o 
   1   8   3      314.31      314.43     13.71 o 
   2   8   3       60.83       68.75      9.76 o 
   3   8   3      257.88      259.82     16.76 o 
   4   8   3      323.52      314.14     25.50 o 
   5   8   3      293.59      240.33     24.45 o 
   6   8   3       57.19       49.07     15.43 o 
  -5   9   3       23.99       24.54     11.73 o 
  -4   9   3       36.40       34.12     11.64 o 
  -3   9   3       12.93       11.17      8.86 o 
  -2   9   3      394.43      403.18     25.64 o 
  -1   9   3       21.90       17.03      6.85 o 
   0   9   3     2225.13     2308.77     49.70 o 
   1   9   3        5.84        0.69      7.31 o 
   2   9   3       12.62        6.88      7.72 o 
   3   9   3        1.49        0.00      6.72 o 
   4   9   3      167.35      166.47     21.34 o 
   5   9   3       50.02       33.09     13.79 o 
  -4  10   3       14.87       10.95      9.58 o 
  -3  10   3       40.88       42.32     13.63 o 
  -2  10   3      471.63      491.45     31.95 o 
  -1  10   3      510.75      558.43     30.67 o 
   0  10   3       10.59        9.42     11.46 o 
   1  10   3       73.42       80.20     15.57 o 
   2  10   3       74.80       65.74     14.71 o 
   3  10   3      193.20      177.46     21.94 o 
   4  10   3       47.01       45.82     15.05 o 
  -3  11   3        6.86        0.00      8.18 o 
  -2  11   3      104.35      126.97     19.02 o 
  -1  11   3       17.83       25.68     11.48 o 
   0  11   3       84.31       50.98     13.86 o 
   1  11   3       37.33       45.42     13.69 o 
   2  11   3      179.09      189.84     23.08 o 
   3  11   3        6.43        0.50      9.72 o 
  -8   0   4        5.17        0.00     10.49 o 
  -6   0   4     1470.68     1705.94     65.56 o 
  -4   0   4     7805.79     8796.95    222.67 o 
  -2   0   4       10.90        8.60      3.01 o 
   0   0   4     4877.19     6539.85    156.35 o 
   2   0   4     8973.66     8998.03    215.92 o 
   4   0   4      423.85      530.05     17.02 o 
   6   0   4       54.76       88.29     19.54 o 
   8   0   4      488.02      580.70     47.76 o 
  -8   1   4       22.40       23.99     11.06 o 
  -7   1   4      115.42       95.22     27.38 o 
  -6   1   4      705.91      700.27     29.61 o 
  -5   1   4      111.95       86.16      7.10 o 
  -4   1   4      315.41      320.16     10.62 o 
  -3   1   4     2498.66     2453.49     30.01 o 
  -2   1   4      380.45      399.02      9.07 o 
  -1   1   4     1458.75     1387.38     43.74 o 
   0   1   4     4819.04     5167.33     85.27 o 
   1   1   4     4196.25     3771.08     89.86 o 
   2   1   4      703.72      635.46     15.85 o 
   3   1   4     1669.11     1502.65     30.41 o 
   4   1   4      237.17      163.27     29.29 o 
   5   1   4      808.42      656.05     22.54 o 
   6   1   4      439.40      472.07     17.03 o 
   7   1   4      114.14      102.70     16.15 o 
   8   1   4        0.64        0.02      9.22 o 
  -8   2   4      597.47      635.04     35.20 o 
  -7   2   4       12.49        0.65      6.87 o 
  -6   2   4        6.73       11.85      5.90 o 
  -5   2   4        2.10        3.19      4.09 o 
  -4   2   4     1040.77     1191.60     41.84 o 
  -3   2   4       16.02       15.90      3.41 o 
  -2   2   4     1873.61     2048.66     68.91 o 
  -1   2   4       69.65       47.11      3.03 o 
   0   2   4       10.65       16.40      3.01 o 
   1   2   4       12.69       10.18      2.01 o 
   2   2   4      344.16      517.61     14.47 o 
   3   2   4       16.43       21.53      3.34 o 
   4   2   4     1935.83     1960.83     37.73 o 
   5   2   4        6.29        5.21      3.83 o 
   6   2   4      220.96      234.96     15.30 o 
   7   2   4       16.39       16.28      7.46 o 
   8   2   4       11.36        2.84      9.69 o 
  -8   3   4       11.43        8.63      9.34 o 
  -7   3   4      335.71      328.96     19.44 o 
  -6   3   4      113.06      110.88     11.95 o 
  -5   3   4       20.43        7.69      4.68 o 
  -4   3   4      181.41      222.48     12.20 o 
  -3   3   4     5184.87     5055.15    178.43 o 
  -2   3   4      278.77      295.47      7.75 o 
  -1   3   4      720.28      605.21     22.20 o 
   0   3   4     4432.06     4254.11     72.01 o 
   1   3   4     3915.01     3741.42     90.49 o 
   2   3   4       40.19       30.00      3.65 o 
   3   3   4     1722.00     1546.73     29.06 o 
   4   3   4      516.88      469.61     16.42 o 
   5   3   4      867.21      773.17     28.32 o 
   6   3   4      233.65      237.23     14.07 o 
   7   3   4      217.39      183.60     16.42 o 
   8   3   4       22.30       19.63     11.02 o 
  -8   4   4       14.27       22.76      9.31 o 
  -7   4   4       26.81       23.73      8.35 o 
  -6   4   4      371.91      432.31     21.02 o 
  -5   4   4       37.41       33.29      9.89 o 
  -4   4   4     2840.76     2740.05    130.71 o 
  -3   4   4     1297.27     1533.52     59.54 o 
  -2   4   4      711.40      905.55     21.10 o 
  -1   4   4       18.32       33.07      4.04 o 
   0   4   4     1393.08     1370.76     27.33 o 
   1   4   4     1069.88     1074.95     16.78 o 
   2   4   4     5793.92     6163.83    193.81 o 
   3   4   4     1300.28     1226.60     39.29 o 
   4   4   4      347.00      360.69     14.32 o 
   5   4   4        1.37        4.19      4.45 o 
   6   4   4      104.16      123.62     11.57 o 
   7   4   4      154.29      133.41     13.04 o 
   8   4   4      208.38      223.46     19.76 o 
  -8   5   4       23.18       15.44      9.72 o 
  -7   5   4      126.17      139.94     15.55 o 
  -6   5   4      343.09      302.72     18.82 o 
  -5   5   4      624.05      589.21     24.67 o 
  -4   5   4      797.40      791.25     29.35 o 
  -3   5   4      272.36      242.29     13.20 o 
  -2   5   4       87.53       87.62      6.15 o 
  -1   5   4      129.48      115.37      7.11 o 
   0   5   4       20.36       14.61      4.11 o 
   1   5   4     2636.48     2422.27     27.94 o 
   2   5   4        5.01        7.35      2.98 o 
   3   5   4      833.65      775.46     32.06 o 
   4   5   4        9.20        4.81      5.13 o 
   5   5   4        2.17        1.87      4.41 o 
   6   5   4      103.62      108.85     11.74 o 
   7   5   4      125.19      135.61     13.67 o 
  -7   6   4        4.81        5.40      7.55 o 
  -6   6   4        1.49        4.29      6.33 o 
  -5   6   4       36.09       34.02      8.44 o 
  -4   6   4      112.19      133.17     12.18 o 
  -3   6   4       63.45       47.96     10.14 o 
  -2   6   4     2417.03     2355.93     29.97 o 
  -1   6   4      321.33      303.38     11.81 o 
   0   6   4      241.45      245.96     12.53 o 
   1   6   4       51.72       51.65      5.73 o 
   2   6   4      430.62      449.68     13.82 o 
   3   6   4      978.54     1032.69     54.03 o 
   4   6   4     1088.68     1203.40     60.43 o 
   5   6   4      103.42      110.31     12.75 o 
   6   6   4      160.11      174.96     14.11 o 
   7   6   4        1.18        0.24      7.21 o 
  -7   7   4      238.62      245.87     20.39 o 
  -6   7   4        3.14        2.41      6.69 o 
  -5   7   4      110.19      101.03     12.68 o 
  -4   7   4       41.50       25.56      9.52 o 
  -3   7   4     1226.71     1159.45     39.19 o 
  -2   7   4        0.90        0.19      4.00 o 
  -1   7   4     1699.78     1669.74     28.72 o 
   0   7   4      446.44      465.98     18.05 o 
   1   7   4        2.60        4.03      3.41 o 
   2   7   4       55.69       66.61      8.78 o 
   3   7   4      809.36      767.40     25.16 o 
   4   7   4       19.79       23.14      7.73 o 
   5   7   4      601.25      583.41     33.46 o 
   6   7   4       19.72       21.70     11.70 o 
  -6   8   4       65.17       73.09     16.59 o 
  -5   8   4       47.22       49.46     13.08 o 
  -4   8   4      277.79      297.41     23.49 o 
  -3   8   4      474.00      445.27     26.77 o 
  -2   8   4      240.95      223.87     18.91 o 
  -1   8   4      151.44      139.40     10.23 o 
   0   8   4      331.07      338.61     14.08 o 
   1   8   4       97.98      110.85     11.29 o 
   2   8   4     1312.76     1296.72     44.18 o 
   3   8   4      324.42      333.77     25.17 o 
   4   8   4       50.47       54.15     14.14 o 
   5   8   4       14.39        5.35      9.61 o 
   6   8   4      143.18      127.73     20.78 o 
  -5   9   4      380.45      422.59     30.22 o 
  -4   9   4       52.14       41.83     12.58 o 
  -3   9   4       17.17        8.99      8.24 o 
  -2   9   4       36.91       46.38     12.24 o 
  -1   9   4      153.25      145.31     13.42 o 
   0   9   4        0.66        0.00      4.95 o 
   1   9   4      510.89      518.23     29.00 o 
   2   9   4        2.80        2.82      7.58 o 
   3   9   4      148.17      168.30     20.51 o 
   4   9   4       13.49        6.47      9.24 o 
   5   9   4        4.22       10.24     11.55 o 
  -4  10   4       21.45       13.68     11.14 o 
  -3  10   4       26.32        9.93     12.89 o 
  -2  10   4      324.13      339.60     25.80 o 
  -1  10   4      137.34      148.80     18.42 o 
   0  10   4      331.35      307.78     33.04 o 
   1  10   4       43.19       31.64     11.19 o 
   2  10   4      210.83      191.20     21.65 o 
   3  10   4       46.24       46.76     14.37 o 
   4  10   4       86.13       69.93     16.90 o 
  -3  11   4      199.59      236.43     24.43 o 
  -2  11   4        1.54        0.00      8.53 o 
  -1  11   4      523.06      590.98     33.82 o 
   0  11   4       24.67       12.27      9.66 o 
   1  11   4       28.31        4.45      9.52 o 
   2  11   4       28.26       30.81     12.82 o 
  -7   0   5       68.36       34.11     15.57 o 
  -5   0   5      270.86      339.57     17.72 o 
  -3   0   5    10025.42     9418.00    279.95 o 
  -1   0   5     1976.03     2520.88     45.57 o 
   1   0   5     9224.44     8961.43     65.98 o 
   3   0   5     2200.06     1670.41     40.56 o 
   5   0   5       90.70       63.80      7.85 o 
   7   0   5      220.08      188.11     28.40 o 
  -8   1   5        7.62        7.64      8.84 o 
  -7   1   5      157.83      164.87     18.56 o 
  -6   1   5       86.08      110.82     11.09 o 
  -5   1   5     1321.96     1364.17     24.10 o 
  -4   1   5     4638.44     5287.14     42.65 o 
  -3   1   5      745.22      835.65     15.34 o 
  -2   1   5     2709.19     2852.92     37.55 o 
  -1   1   5     1428.73     1506.93     46.70 o 
   0   1   5      366.24      480.64     12.06 o 
   1   1   5     3656.05     3706.76    146.58 o 
   2   1   5    10362.40    11021.84    180.96 o 
   3   1   5        0.30        3.94      1.95 o 
   4   1   5       75.02       83.24      5.50 o 
   5   1   5      242.86      231.91     11.60 o 
   6   1   5      201.76      242.91     13.05 o 
   7   1   5       76.75       72.99     14.69 o 
   8   1   5       83.98      107.76     18.73 o 
  -8   2   5      140.45      173.21     21.37 o 
  -7   2   5     2058.13     2095.02     51.02 o 
  -6   2   5      227.78      230.75     14.78 o 
  -5   2   5      108.65       78.32      9.04 o 
  -4   2   5      136.73      114.51      7.03 o 
  -3   2   5      973.69      914.01     26.02 o 
  -2   2   5      942.83      790.58     92.87 o 
  -1   2   5      547.85      429.06      8.65 o 
   0   2   5        4.37        7.97      2.62 o 
   1   2   5    10104.46     9143.60    230.48 o 
   2   2   5        0.74        8.01      3.93 o 
   3   2   5      435.77      336.35     11.59 o 
   4   2   5      441.54      415.39     10.69 o 
   5   2   5      476.37      492.59     26.54 o 
   6   2   5        1.38        1.73      4.82 o 
   7   2   5     1084.92     1139.90     35.18 o 
   8   2   5       19.22       11.56     10.62 o 
  -8   3   5       22.89       32.31     12.25 o 
  -7   3   5       77.10       84.90     12.32 o 
  -6   3   5      842.30      999.02     51.84 o 
  -5   3   5      972.54      981.26     38.06 o 
  -4   3   5      497.45      529.50     18.40 o 
  -3   3   5       44.18       39.93      4.31 o 
  -2   3   5     2117.43     1877.28    403.03 o 
  -1   3   5     1120.44     1046.56     28.38 o 
   0   3   5       11.13        6.67      2.77 o 
   1   3   5      305.56      255.38     11.04 o 
   2   3   5     3168.31     3183.08    214.59 o 
   3   3   5      173.86      163.24      7.40 o 
   4   3   5      328.36      376.71     14.19 o 
   5   3   5      507.22      576.14     23.80 o 
   6   3   5      499.96      550.67     20.23 o 
   7   3   5       63.89       77.57     12.50 o 
   8   3   5      148.20      174.54     22.49 o 
  -8   4   5        0.15        4.34      7.89 o 
  -7   4   5        1.23        0.00      5.83 o 
  -6   4   5      636.05      624.29     24.99 o 
  -5   4   5      245.65      208.65     14.02 o 
  -4   4   5      653.80      701.33     22.09 o 
  -3   4   5     2707.87     2733.31    110.89 o 
  -2   4   5        7.06       16.58      2.71 o 
  -1   4   5      520.89      469.90     12.62 o 
   0   4   5      119.19      140.16      8.61 o 
   1   4   5      643.90      501.91     12.55 o 
   2   4   5        1.67        0.04      1.96 o 
   3   4   5     1979.13     1940.08     61.83 o 
   4   4   5      336.38      390.43     20.79 o 
   5   4   5      306.96      268.37     13.92 o 
   6   4   5        3.87        1.21      5.12 o 
   7   4   5        1.14        2.73      6.24 o 
  -7   5   5       64.66       54.81     11.28 o 
  -6   5   5      117.83      121.75     19.49 o 
  -5   5   5      178.04      182.88     14.41 o 
  -4   5   5      171.20      188.73     13.05 o 
  -3   5   5       20.91       26.90      6.08 o 
  -2   5   5     3575.21     3777.00    128.89 o 
  -1   5   5       12.22       10.95      3.32 o 
   0   5   5     1919.33     1944.96     31.82 o 
   1   5   5      132.98      125.45      7.03 o 
   2   5   5     1272.52     1406.99     46.50 o 
   3   5   5      455.18      519.71     32.56 o 
   4   5   5      940.71     1025.16     48.68 o 
   5   5   5      253.34      280.13     14.72 o 
   6   5   5        5.19        7.66      5.89 o 
   7   5   5       16.84       12.54      7.20 o 
  -7   6   5      136.90      144.16     16.35 o 
  -6   6   5       10.23        7.55      6.60 o 
  -5   6   5      634.28      625.19     38.89 o 
  -4   6   5      106.54      104.75     11.24 o 
  -3   6   5      119.14      110.81     13.95 o 
  -2   6   5       23.79       26.13      4.77 o 
  -1   6   5     2218.45     2150.35     31.04 o 
   0   6   5     1392.09     1387.19     23.04 o 
   1   6   5     2006.03     1987.37     27.71 o 
   2   6   5      187.02      210.42     12.83 o 
   3   6   5       20.67        7.10      4.80 o 
   4   6   5      331.40      323.79     35.08 o 
   5   6   5      629.48      575.52     31.86 o 
   6   6   5       57.46       51.38     14.31 o 
   7   6   5       72.00       72.13     14.08 o 
  -7   7   5        0.03        2.43      7.75 o 
  -6   7   5      553.08      592.78     27.23 o 
  -5   7   5      199.38      186.15     15.96 o 
  -4   7   5        2.85        4.03      7.03 o 
  -3   7   5       88.71       90.21     13.88 o 
  -2   7   5      231.52      243.07     14.04 o 
  -1   7   5      139.61      166.37     10.26 o 
   0   7   5      405.02      414.78     16.76 o 
   1   7   5      695.47      741.14     23.37 o 
   2   7   5      152.23      172.94     17.55 o 
   3   7   5      308.00      313.18     23.25 o 
   4   7   5      351.25      309.84     23.99 o 
   5   7   5        4.85       11.05      9.66 o 
   6   7   5      334.44      382.28     29.69 o 
  -6   8   5        0.17        0.91      7.11 o 
  -5   8   5      223.39      250.96     23.53 o 
  -4   8   5      346.57      352.74     25.34 o 
  -3   8   5      910.73      855.84     69.66 o 
  -2   8   5      689.05      618.64     30.21 o 
  -1   8   5       90.94       91.01      9.05 o 
   0   8   5      234.12      227.74     14.53 o 
   1   8   5      321.83      316.43     16.96 o 
   2   8   5       42.01       40.98     11.79 o 
   3   8   5      361.04      337.59     25.22 o 
   4   8   5      247.82      236.05     45.83 o 
   5   8   5       85.60      103.82     19.60 o 
   6   8   5        0.22        0.00      8.72 o 
  -5   9   5        3.65        8.31      9.87 o 
  -4   9   5      301.14      285.78     24.16 o 
  -3   9   5       77.05       76.12     15.04 o 
  -2   9   5      659.33      655.10     32.83 o 
  -1   9   5       62.39       78.29     11.15 o 
   0   9   5       27.78       23.24      7.62 o 
   1   9   5      154.48      162.51     18.29 o 
   2   9   5      861.78      774.24     36.79 o 
   3   9   5      149.97      157.04     20.45 o 
   4   9   5      365.67      366.62     28.72 o 
   5   9   5        2.81        4.56     10.66 o 
  -4  10   5       27.58       25.55     13.16 o 
  -3  10   5      282.99      266.26     24.55 o 
  -2  10   5        0.89        0.00      8.17 o 
  -1  10   5      189.90      197.94     21.92 o 
   0  10   5      104.45      110.87     23.29 o 
   1  10   5      366.79      343.17     25.57 o 
   2  10   5      193.72      206.21     22.59 o 
   3  10   5       73.52       67.03     15.84 o 
   4  10   5       79.76       99.22     19.56 o 
  -3  11   5        0.00        0.00      8.83 o 
  -2  11   5        1.09        1.67      9.25 o 
  -1  11   5        3.69        5.62      9.89 o 
   0  11   5      301.74      256.84     23.98 o 
   1  11   5       36.91       50.72     13.86 o 
   2  11   5       31.29       22.54     12.14 o 
  -8   0   6      746.27      816.09     55.55 o 
  -6   0   6      316.05      277.89     28.33 o 
  -4   0   6      559.15      690.47     35.06 o 
  -2   0   6     8449.06     9772.37     69.23 o 
   0   0   6      243.71      346.63     13.67 o 
   2   0   6     1702.05     2216.17     85.53 o 
   4   0   6      951.57     1164.82     37.26 o 
   6   0   6      510.93      603.50     41.68 o 
   8   0   6       14.58        0.96     13.28 o 
  -8   1   6        0.09        0.04      7.79 o 
  -7   1   6     1039.98      997.81     42.42 o 
  -6   1   6      408.65      445.96     23.52 o 
  -5   1   6      446.48      391.30     13.59 o 
  -4   1   6      243.51      288.42     10.77 o 
  -3   1   6      394.28      261.19      9.29 o 
  -2   1   6      233.57      220.89      7.73 o 
  -1   1   6     2385.58     2167.82     62.93 o 
   0   1   6     4484.95     4359.69    123.32 o 
   1   1   6     3994.11     3896.73     68.56 o 
   2   1   6      529.39      587.09     16.64 o 
   3   1   6      871.04      716.63     13.22 o 
   4   1   6       24.65       23.37      3.72 o 
   5   1   6      253.19      260.99      9.74 o 
   6   1   6      382.03      391.88     16.40 o 
   7   1   6      634.40      636.87     33.40 o 
   8   1   6        0.58        0.00      8.29 o 
  -8   2   6      192.33      213.34     23.25 o 
  -7   2   6      157.63      131.27     13.71 o 
  -6   2   6       49.71       72.29     10.16 o 
  -5   2   6      673.44      704.81     22.66 o 
  -4   2   6     3772.27     4005.61     40.40 o 
  -3   2   6      363.08      418.56     15.01 o 
  -2   2   6     2496.37     2487.70     98.36 o 
  -1   2   6     1088.95     1183.13     59.71 o 
   0   2   6     2504.47     2726.87     60.23 o 
   1   2   6      924.93     1034.57     32.71 o 
   2   2   6     5203.24     5321.03    120.65 o 
   3   2   6      326.89      358.73     10.66 o 
   4   2   6      262.67      214.07     37.76 o 
   5   2   6       32.38       34.71      6.43 o 
   6   2   6      155.50      153.92     11.89 o 
   7   2   6        1.60        0.00      5.66 o 
   8   2   6      301.35      365.82     28.79 o 
  -8   3   6       34.80       38.58     13.59 o 
  -7   3   6      438.70      429.56     22.25 o 
  -6   3   6      143.39      123.65     12.55 o 
  -5   3   6      488.84      526.65     20.54 o 
  -4   3   6      233.65      256.95     13.45 o 
  -3   3   6     1902.00     1603.13     68.00 o 
  -2   3   6       51.48       37.14      3.60 o 
  -1   3   6      187.05      186.22      9.60 o 
   0   3   6       82.65       61.58      6.12 o 
   1   3   6      569.77      374.77      8.58 o 
   2   3   6      157.59      165.39      7.51 o 
   3   3   6     1362.90      915.23    264.21 o 
   4   3   6      210.30      237.13      9.86 o 
   5   3   6       77.99       58.49      8.06 o 
   6   3   6       50.03       65.49      9.11 o 
   7   3   6      540.27      555.94     22.25 o 
  -8   4   6      114.86      130.44     16.22 o 
  -7   4   6      334.36      393.23     22.21 o 
  -6   4   6       18.30       14.48      6.75 o 
  -5   4   6      187.14      154.46     12.91 o 
  -4   4   6      986.00     1096.89     47.35 o 
  -3   4   6     1048.54     1160.37     41.97 o 
  -2   4   6      370.42      374.69     13.02 o 
  -1   4   6       29.50       29.03      4.38 o 
   0   4   6     1902.34     2040.51     20.80 o 
   1   4   6       40.48       40.59      4.92 o 
   2   4   6      485.34      545.48     27.41 o 
   3   4   6       83.92       94.51      8.20 o 
   4   4   6      655.34      723.58     20.23 o 
   5   4   6        0.02        0.00      4.10 o 
   6   4   6      466.05      507.14     20.97 o 
   7   4   6       17.78       13.43      7.30 o 
  -7   5   6      501.76      537.68     26.10 o 
  -6   5   6        8.56        0.00      5.80 o 
  -5   5   6      167.78      183.00     14.39 o 
  -4   5   6       69.04       56.62      8.52 o 
  -3   5   6     1891.52     1834.66     34.44 o 
  -2   5   6        7.01        4.15      2.95 o 
  -1   5   6     2378.55     2151.79     44.65 o 
   0   5   6      462.22      401.02     11.11 o 
   1   5   6     3127.81     3059.39     30.73 o 
   2   5   6        3.84        2.80      2.73 o 
   3   5   6      646.33      605.75     19.90 o 
   4   5   6       67.95       66.72     11.18 o 
   5   5   6      142.41      137.58     17.63 o 
   6   5   6      309.62      291.82     20.15 o 
   7   5   6      267.49      242.86     20.43 o 
  -7   6   6        0.60        4.88      7.57 o 
  -6   6   6      231.05      228.64     17.78 o 
  -5   6   6      556.87      567.25     23.94 o 
  -4   6   6     1652.84     1723.12     38.02 o 
  -3   6   6     1910.07     1870.25     48.29 o 
  -2   6   6       17.95       12.74      4.01 o 
  -1   6   6       47.10       43.89      6.07 o 
   0   6   6     1203.90     1152.71     27.31 o 
   1   6   6      384.54      414.73     17.08 o 
   2   6   6     1594.80      864.92    598.66 o 
   3   6   6      234.27      234.63     24.71 o 
   4   6   6       68.95       74.53     14.30 o 
   5   6   6        3.04        0.00      7.89 o 
   6   6   6      176.57      188.78     22.20 o 
   7   6   6        1.71        0.38     10.29 o 
  -6   7   6      431.72      388.73     26.69 o 
  -5   7   6      552.98      571.94     25.37 o 
  -4   7   6      235.33      232.52     20.67 o 
  -3   7   6     1406.44     1339.71     43.53 o 
  -2   7   6        9.45        1.50      4.77 o 
  -1   7   6       77.98       98.68      8.72 o 
   0   7   6      195.52      202.11     13.00 o 
   1   7   6      489.16      481.67     25.24 o 
   2   7   6       10.10        7.20      7.04 o 
   3   7   6      894.49      883.87     37.45 o 
   4   7   6        0.06        0.00      7.15 o 
   5   7   6        2.99        0.00      8.19 o 
   6   7   6       10.57       10.40     11.64 o 
  -6   8   6      210.56      241.11     25.10 o 
  -5   8   6        2.07        6.03      9.25 o 
  -4   8   6       36.46       25.08     10.73 o 
  -3   8   6      307.94      291.99     22.72 o 
  -2   8   6      592.14      590.59     30.05 o 
  -1   8   6      235.77      263.69     14.29 o 
   0   8   6      248.86      240.18     15.45 o 
   1   8   6      459.51      463.53     20.53 o 
   2   8   6       75.41       76.40     14.40 o 
   3   8   6       19.18        7.99      8.26 o 
   4   8   6      493.89      471.81     30.93 o 
   5   8   6        8.11       11.70     10.91 o 
  -5   9   6        6.85        4.23      8.87 o 
  -4   9   6       63.63       65.07     21.58 o 
  -3   9   6       81.69       62.05     14.09 o 
  -2   9   6        8.98        4.09      7.98 o 
  -1   9   6     1494.63     1549.18     38.86 o 
   0   9   6       17.64       22.37      8.00 o 
   1   9   6      450.44      476.42     28.55 o 
   2   9   6        2.46        0.00      7.28 o 
   3   9   6       94.72       85.17     16.30 o 
   4   9   6       46.57       39.11     12.97 o 
   5   9   6      144.44      141.03     22.27 o 
  -4  10   6        2.39        3.89      9.24 o 
  -3  10   6      446.64      442.18     30.67 o 
  -2  10   6      430.52      434.74     29.42 o 
  -1  10   6        5.40        3.58      8.43 o 
   0  10   6       80.07       86.18     22.99 o 
   1  10   6      106.61      116.56     18.03 o 
   2  10   6       97.49      100.54     17.99 o 
   3  10   6        8.18       15.30     10.76 o 
  -2  11   6       23.52       23.85     12.26 o 
  -1  11   6       43.83       36.23     12.61 o 
   0  11   6       41.59       42.91     14.17 o 
   1  11   6      217.08      221.36     39.55 o 
   2  11   6        8.55        0.00      9.97 o 
  -7   0   7      299.13      326.39     34.37 o 
  -5   0   7     2355.67     2310.41     46.21 o 
  -3   0   7     2923.77     2960.76     61.52 o 
  -1   0   7     2046.85     1948.86     47.61 o 
   1   0   7     2129.25     1773.19     34.08 o 
   3   0   7     1393.37     1224.24     26.49 o 
   5   0   7      133.86      105.99     10.28 o 
   7   0   7      403.28      460.92     40.94 o 
  -8   1   7       68.29       67.56     15.60 o 
  -7   1   7      249.31      296.68     42.70 o 
  -6   1   7      387.49      492.84     20.85 o 
  -5   1   7       63.95       52.35      6.50 o 
  -4   1   7       16.43        9.34      3.43 o 
  -3   1   7      587.39      617.02     14.41 o 
  -2   1   7     6833.01     7678.52    148.01 o 
  -1   1   7       31.86       25.84      3.13 o 
   0   1   7      422.35      470.58     11.57 o 
   1   1   7      866.07      892.66     20.12 o 
   2   1   7     3971.24     4358.79    113.35 o 
   3   1   7       17.38       14.16      3.01 o 
   4   1   7      129.87      162.08      7.63 o 
   5   1   7        2.15        1.23      2.93 o 
   6   1   7      828.37      868.06     24.26 o 
   7   1   7        7.04        8.70     10.04 o 
   8   1   7       13.23       19.45     12.04 o 
  -8   2   7        6.70        8.23      9.93 o 
  -7   2   7       90.30       83.22     12.13 o 
  -6   2   7        0.78        3.69      5.13 o 
  -5   2   7      153.47      121.24     16.53 o 
  -4   2   7      291.54      300.80     11.28 o 
  -3   2   7      845.29      702.17     15.46 o 
  -2   2   7     3187.95     3366.68     89.24 o 
  -1   2   7      888.16      732.68     33.78 o 
   0   2   7       40.38       47.48      5.59 o 
   1   2   7      354.09      318.64     12.66 o 
   2   2   7      333.85      357.46     10.90 o 
   3   2   7      615.05      504.70     13.00 o 
   4   2   7       93.85       97.40      7.17 o 
   5   2   7      643.80      672.45     20.41 o 
   6   2   7        8.52        9.36      5.36 o 
   7   2   7       74.46       56.72     11.35 o 
  -8   3   7      242.60      243.98     24.44 o 
  -7   3   7      105.04      120.09     13.80 o 
  -6   3   7       59.76       85.16     11.29 o 
  -5   3   7       68.36       81.78      9.92 o 
  -4   3   7     1022.72     1003.30     50.49 o 
  -3   3   7       54.75       39.88      4.91 o 
  -2   3   7     5572.61     6132.06    263.41 o 
  -1   3   7      232.69      255.08     11.38 o 
   0   3   7      494.59      601.45     17.23 o 
   1   3   7        2.90        6.47      3.27 o 
   2   3   7     3673.19     4048.66     92.62 o 
   3   3   7     1264.05     1189.62     32.89 o 
   4   3   7      896.65      902.86     59.83 o 
   5   3   7      345.85      353.41     15.68 o 
   6   3   7      590.23      617.67     21.86 o 
   7   3   7      170.38      146.98     13.44 o 
  -8   4   7        0.74        0.00      7.54 o 
  -7   4   7       47.26       43.38     10.23 o 
  -6   4   7       44.13       52.97      9.93 o 
  -5   4   7     2437.46     2270.66    114.44 o 
  -4   4   7       94.27      100.73     10.45 o 
  -3   4   7      197.56       88.56     20.44 o 
  -2   4   7      145.88      184.15      7.48 o 
  -1   4   7      880.89      807.55     30.30 o 
   0   4   7      245.13      272.86     12.55 o 
   1   4   7     6737.73     6703.71    278.45 o 
   2   4   7     1342.48     1398.01     37.42 o 
   3   4   7       45.83       12.34      6.54 o 
   4   4   7       31.14       41.53      7.70 o 
   5   4   7      364.62      364.67     20.25 o 
   6   4   7      193.98      213.19     17.56 o 
   7   4   7      325.55      310.54     21.57 o 
  -7   5   7      226.07      200.17     17.72 o 
  -6   5   7       31.71       36.88      8.90 o 
  -5   5   7       30.46       21.27      7.11 o 
  -4   5   7      198.52      207.17     13.71 o 
  -3   5   7     1193.50      874.73    188.89 o 
  -2   5   7     1711.38     1837.06     76.34 o 
  -1   5   7     1529.53     1513.62     31.43 o 
   0   5   7      190.30      199.61     11.66 o 
   1   5   7     1008.55      982.76     25.07 o 
   2   5   7     3642.09     3845.34     49.97 o 
   3   5   7       24.18        7.52      7.22 o 
   4   5   7      148.07      154.57     25.14 o 
   5   5   7        0.45        1.85      6.88 o 
   6   5   7      264.47      288.92     31.04 o 
   7   5   7       26.09       24.34      9.94 o 
  -7   6   7       24.96       28.53      9.88 o 
  -6   6   7       35.25       26.12      8.78 o 
  -5   6   7       84.24       75.00     11.18 o 
  -4   6   7       43.64       30.73      9.62 o 
  -3   6   7      561.69      511.08     26.26 o 
  -2   6   7      347.09      337.80     13.14 o 
  -1   6   7      456.95      447.53     15.40 o 
   0   6   7      174.01      184.23     12.08 o 
   1   6   7     1108.47      994.27     30.34 o 
   2   6   7      175.85      173.14     12.60 o 
   3   6   7      299.26      278.22     21.32 o 
   4   6   7       76.45       61.79     13.71 o 
   5   6   7      198.69      213.16     22.81 o 
   6   6   7      121.45      119.48     19.26 o 
  -6   7   7       59.29       54.14     14.79 o 
  -5   7   7       10.48       14.06      9.29 o 
  -4   7   7     1139.75     1210.65     44.08 o 
  -3   7   7      363.14      325.14     22.73 o 
  -2   7   7     1183.77     1079.14     38.27 o 
  -1   7   7     1213.65     1249.78     29.37 o 
   0   7   7       38.46       38.09      7.51 o 
   1   7   7      933.93     1014.23     28.58 o 
   2   7   7      361.94      355.15     29.16 o 
   3   7   7      140.42      141.92     18.02 o 
   4   7   7      856.14      868.23     39.78 o 
   5   7   7        3.55        0.00      8.44 o 
   6   7   7      172.36      160.10     22.67 o 
  -6   8   7       26.23       26.38     12.78 o 
  -5   8   7       94.70       97.42     17.63 o 
  -4   8   7      483.69      474.91     29.81 o 
  -3   8   7      222.42      221.39     21.26 o 
  -2   8   7     1144.19     1147.13     41.89 o 
  -1   8   7      324.61      313.10     14.93 o 
   0   8   7      103.23       88.90     11.04 o 
   1   8   7      459.94      472.75     21.29 o 
   2   8   7     1134.81     1161.66     45.28 o 
   3   8   7      618.29      621.04     56.62 o 
   4   8   7       65.94       38.55     13.60 o 
   5   8   7       78.13       86.20     21.36 o 
  -5   9   7        8.66        4.67      9.68 o 
  -4   9   7       27.78       43.07     13.57 o 
  -3   9   7      119.26      126.86     18.35 o 
  -2   9   7       70.58       72.12     14.65 o 
  -1   9   7      463.36      491.66     23.20 o 
   0   9   7     2424.44     2645.00     50.23 o 
   1   9   7       67.95       64.48     14.39 o 
   2   9   7       51.48       77.05     15.79 o 
   3   9   7       14.93       17.52     10.65 o 
   4   9   7       15.89        0.00      9.39 o 
  -4  10   7       28.01       18.03     11.70 o 
  -3  10   7      486.62      477.89     32.26 o 
  -2  10   7      129.53      106.98     19.06 o 
  -1  10   7      160.63      180.05     20.97 o 
   0  10   7       45.64       64.26     20.28 o 
   1  10   7       11.25       23.84     11.17 o 
   2  10   7      175.54      166.79     21.72 o 
   3  10   7      601.73      602.47     36.92 o 
  -2  11   7       78.23       65.49     16.26 o 
  -1  11   7       12.70       13.23     10.97 o 
   0  11   7       96.02      113.51     28.22 o 
   1  11   7        4.82       11.64     11.32 o 
  -8   0   8        3.00        5.41     14.35 o 
  -6   0   8        3.03        1.45      9.16 o 
  -4   0   8     3464.45     3479.30     53.45 o 
  -2   0   8     2241.08     2533.09     38.63 o 
   0   0   8       52.99       56.07     10.83 o 
   2   0   8     8215.84     8585.57     83.32 o 
   4   0   8     2645.70     2964.46     43.91 o 
   6   0   8       18.17        9.49     11.38 o 
  -8   1   8      141.82      164.71     21.17 o 
  -7   1   8       30.61       22.03     10.34 o 
  -6   1   8      687.26      772.64     28.79 o 
  -5   1   8      907.92      818.64     20.21 o 
  -4   1   8      373.71      359.56     12.57 o 
  -3   1   8     2144.07     1939.83     35.30 o 
  -2   1   8      861.85      732.34     55.23 o 
  -1   1   8       90.42       54.81      4.45 o 
   0   1   8     3360.25     3273.90    122.47 o 
   1   1   8     8913.01     8758.75    177.42 o 
   2   1   8      365.94      380.34     10.85 o 
   3   1   8       68.76       39.22      4.48 o 
   4   1   8      776.67      842.19     16.80 o 
   5   1   8      176.03      168.58      9.04 o 
   6   1   8        0.15        1.46      5.47 o 
   7   1   8      319.37      315.37     26.59 o 
  -8   2   8      293.01      286.64     25.63 o 
  -7   2   8        0.01        5.53      6.23 o 
  -6   2   8      554.29      652.18     24.54 o 
  -5   2   8      136.69      132.66     11.47 o 
  -4   2   8       12.01        8.26      3.58 o 
  -3   2   8      698.81      710.64     16.17 o 
  -2   2   8     1331.74     1298.61     23.26 o 
  -1   2   8     2082.47     2182.04     99.07 o 
   0   2   8     1715.40     1691.23     29.00 o 
   1   2   8      974.50     1146.57     32.31 o 
   2   2   8       11.54        9.29      3.24 o 
   3   2   8      560.01      566.62     24.28 o 
   4   2   8      589.14      661.65     16.67 o 
   5   2   8      201.15      180.00     12.03 o 
   6   2   8      766.07      864.23     39.87 o 
   7   2   8       14.13       20.28      9.24 o 
  -8   3   8        1.47        0.00      8.84 o 
  -7   3   8      308.50      310.50     19.60 o 
  -6   3   8      433.60      443.36     25.78 o 
  -5   3   8      590.48      544.82     21.28 o 
  -4   3   8      178.52      203.81      9.98 o 
  -3   3   8     2777.99     2883.73    116.24 o 
  -2   3   8      247.34      246.46     13.42 o 
  -1   3   8       13.77       22.55      2.87 o 
   0   3   8      325.12      317.00     13.36 o 
   1   3   8     1886.15     1822.94     40.20 o 
   2   3   8       18.06       16.68      3.57 o 
   3   3   8      802.28      715.36     23.42 o 
   4   3   8      111.81      133.90      9.35 o 
   5   3   8      398.88      448.72     17.79 o 
   6   3   8        8.66       10.68      7.20 o 
   7   3   8      403.30      414.85     23.68 o 
  -7   4   8      135.30      124.69     14.68 o 
  -6   4   8      176.19      176.12     15.15 o 
  -5   4   8        2.92        6.27      5.19 o 
  -4   4   8     1057.83     1119.19     54.70 o 
  -3   4   8      177.73      194.17      9.51 o 
  -2   4   8     1825.58     1953.14     74.78 o 
  -1   4   8      170.29      165.61      9.08 o 
   0   4   8      758.30      934.57     23.56 o 
   1   4   8      211.03      174.81     11.02 o 
   2   4   8      819.86      856.93     23.87 o 
   3   4   8       37.42       41.67      7.33 o 
   4   4   8     1836.72     1956.03     52.60 o 
   5   4   8      337.10      367.57     25.33 o 
   6   4   8       24.60       15.79      7.90 o 
   7   4   8      120.11      133.44     16.37 o 
  -7   5   8       47.67       40.69     10.30 o 
  -6   5   8       97.92       88.90     12.43 o 
  -5   5   8        3.18        1.58      5.40 o 
  -4   5   8        0.36        0.39      4.30 o 
  -3   5   8     1664.78     1533.21     43.20 o 
  -2   5   8       42.24       41.15      5.81 o 
  -1   5   8      199.03      186.98     10.04 o 
   0   5   8        2.73        4.33      3.85 o 
   1   5   8     1012.56      944.20     25.52 o 
   2   5   8      802.76      823.16     24.47 o 
   3   5   8     2635.97     2506.08     59.06 o 
   4   5   8       59.93       60.74     13.29 o 
   5   5   8      120.51      119.28     17.68 o 
   6   5   8       62.28       71.95     16.11 o 
  -7   6   8       27.54       27.89     12.55 o 
  -6   6   8      495.91      540.23     32.42 o 
  -5   6   8      150.38      185.53     20.16 o 
  -4   6   8       10.65       10.73      7.60 o 
  -3   6   8      102.22       86.59     13.33 o 
  -2   6   8     1076.42     1169.11     32.64 o 
  -1   6   8       14.38       15.72      4.93 o 
   0   6   8     2514.65     2524.21     42.63 o 
   1   6   8      190.48      182.68     12.85 o 
   2   6   8        7.32        8.56      5.39 o 
   3   6   8     1392.59     1387.49     46.43 o 
   4   6   8      266.59      272.63     23.15 o 
   5   6   8        0.03        7.10      8.88 o 
   6   6   8      295.73      265.71     26.43 o 
  -6   7   8       86.22       79.14     17.01 o 
  -5   7   8      169.96      183.87     20.94 o 
  -4   7   8      138.85      142.99     20.82 o 
  -3   7   8      225.39      220.39     23.88 o 
  -2   7   8     1380.85     1382.67     55.57 o 
  -1   7   8      601.21      657.97     20.26 o 
   0   7   8      964.30      939.23     27.81 o 
   1   7   8       24.76       21.32      6.77 o 
   2   7   8       11.84       15.18      8.99 o 
   3   7   8      411.12      400.90     27.32 o 
   4   7   8      291.05      257.73     24.82 o 
   5   7   8      693.30      682.75     38.09 o 
   6   7   8      104.84       68.57     17.20 o 
  -5   8   8       44.41       57.09     14.86 o 
  -4   8   8      785.87      769.43     37.81 o 
  -3   8   8       26.00       40.31     11.42 o 
  -2   8   8      109.25      105.56     15.93 o 
  -1   8   8       50.93       38.25      7.16 o 
   0   8   8      191.18      204.90     15.08 o 
   1   8   8       48.27       56.93     10.21 o 
   2   8   8      618.80      686.07     35.24 o 
   3   8   8       66.28       50.79     13.87 o 
   4   8   8       20.56       12.55     10.27 o 
   5   8   8       18.03       23.26     12.24 o 
  -5   9   8       72.36       74.04     17.25 o 
  -4   9   8       55.26       35.58     13.05 o 
  -3   9   8       75.24       89.06     16.83 o 
  -2   9   8      206.70      208.19     21.69 o 
  -1   9   8      205.43      163.89     19.15 o 
   0   9   8      297.29      337.12     20.02 o 
   1   9   8      498.32      522.88     31.18 o 
   2   9   8       41.45       29.73     11.57 o 
   3   9   8      170.31      134.51     20.25 o 
   4   9   8       59.46       70.33     17.37 o 
  -3  10   8        2.54        0.00      8.39 o 
  -2  10   8       60.60       58.04     14.44 o 
  -1  10   8        0.69       11.12      9.94 o 
   0  10   8      115.14      131.16     26.88 o 
   1  10   8       82.72       78.94     16.88 o 
   2  10   8      691.80      752.58     40.43 o 
   3  10   8      107.20      103.22     19.66 o 
  -1  11   8      498.47      477.53     32.43 o 
   0  11   8        0.32        0.00     12.98 o 
  -7   0   9       14.54       11.42     13.65 o 
  -5   0   9       19.72        9.01      6.06 o 
  -3   0   9     2497.35     2454.64     42.95 o 
  -1   0   9      867.85      610.64     39.23 o 
   1   0   9       78.41      120.94     11.12 o 
   3   0   9     5143.88     5172.31     99.80 o 
   5   0   9        9.05       20.44      6.94 o 
   7   0   9       91.79       61.44     21.21 o 
  -8   1   9       68.91       96.25     18.33 o 
  -7   1   9      183.89      192.27     20.58 o 
  -6   1   9      676.70      730.93     25.72 o 
  -5   1   9      243.09      236.78     14.68 o 
  -4   1   9      163.60      197.25      9.97 o 
  -3   1   9      543.88      580.82     15.08 o 
  -2   1   9     2162.20     2334.03     51.17 o 
  -1   1   9     1196.03     1120.49     28.72 o 
   0   1   9     1727.43     2076.77     60.36 o 
   1   1   9      627.29      774.16     22.29 o 
   2   1   9      300.56      375.22     15.64 o 
   3   1   9      109.95      109.55      7.43 o 
   4   1   9      731.71      897.90     17.98 o 
   5   1   9      157.94      133.65      8.75 o 
   6   1   9      944.87     1018.42     27.54 o 
   7   1   9        7.46        8.14     10.56 o 
  -8   2   9        3.24        5.04      9.49 o 
  -7   2   9       96.77       54.82     10.95 o 
  -6   2   9      125.63      138.64     13.25 o 
  -5   2   9     2370.93     2347.86     73.68 o 
  -4   2   9       91.94      104.55      7.94 o 
  -3   2   9      822.29      441.64    175.75 o 
  -2   2   9       38.59       47.30      4.94 o 
  -1   2   9      450.63      393.76     18.49 o 
   0   2   9      476.86      500.66     16.93 o 
   1   2   9     6154.99     5723.04    147.06 o 
   2   2   9       29.81       39.83      5.17 o 
   3   2   9     2156.87     2059.96     58.60 o 
   4   2   9      444.32      468.08     14.71 o 
   5   2   9      259.07      288.46     14.68 o 
   6   2   9      200.84      198.75     16.53 o 
   7   2   9      810.78      819.23     40.10 o 
  -7   3   9       26.05       25.14      8.89 o 
  -6   3   9      695.95      724.35     26.82 o 
  -5   3   9        2.43        3.72      5.27 o 
  -4   3   9      630.05      704.79     36.63 o 
  -3   3   9      522.59      483.27     28.61 o 
  -2   3   9      263.97      262.21     10.53 o 
  -1   3   9      512.08      560.45     19.92 o 
   0   3   9      431.68      433.03     16.26 o 
   1   3   9       73.10       76.60      8.45 o 
   2   3   9     1853.13     1962.68     57.40 o 
   3   3   9     1566.57     1651.42     34.50 o 
   4   3   9      114.08      117.73     11.45 o 
   5   3   9       69.43       68.87     11.14 o 
   6   3   9      616.58      589.56     26.47 o 
   7   3   9      246.06      232.78     19.50 o 
  -7   4   9       35.37       36.00      9.99 o 
  -6   4   9       11.87        8.28      6.37 o 
  -5   4   9       76.84       63.75      9.75 o 
  -4   4   9      346.26      363.66     26.54 o 
  -3   4   9      800.10      798.72     44.03 o 
  -2   4   9       24.06       26.37      4.88 o 
  -1   4   9     1607.31     1558.77     63.30 o 
   0   4   9        2.79        2.99      3.31 o 
   1   4   9        9.12       28.45      6.13 o 
   2   4   9       17.79        7.63      4.39 o 
   3   4   9     1428.22     1476.16     33.49 o 
   4   4   9      808.57      726.76     33.20 o 
   5   4   9      726.48      678.04     33.91 o 
   6   4   9       90.17       76.75     15.38 o 
   7   4   9        1.13        1.46      8.00 o 
  -7   5   9      115.41       96.42     17.82 o 
  -6   5   9       86.85      113.28     17.66 o 
  -5   5   9      209.09      194.86     19.81 o 
  -4   5   9      108.54      106.17     14.72 o 
  -3   5   9      131.23      135.19     17.60 o 
  -2   5   9     2146.70     2358.99    127.46 o 
  -1   5   9      207.07      187.40     10.52 o 
   0   5   9     1535.08     1616.71     33.69 o 
   1   5   9        3.21        0.23      3.87 o 
   2   5   9     1102.68     1097.16     29.18 o 
   3   5   9      135.03      153.58     17.94 o 
   4   5   9      142.63      131.60     17.63 o 
   5   5   9      249.64      232.51     27.24 o 
   6   5   9      126.54      150.66     20.84 o 
  -6   6   9      315.49      320.05     26.27 o 
  -5   6   9     1031.02     1031.65     42.15 o 
  -4   6   9      249.47      245.87     20.82 o 
  -3   6   9        4.35        0.00      6.16 o 
  -2   6   9      136.96      131.55     10.35 o 
  -1   6   9      905.18      868.10     34.44 o 
   0   6   9      381.04      402.18     18.27 o 
   1   6   9      850.84      810.22     25.82 o 
   2   6   9       67.55       73.26      9.93 o 
   3   6   9      259.47      239.09     21.50 o 
   4   6   9      149.03      153.87     19.45 o 
   5   6   9      270.60      250.15     24.75 o 
   6   6   9       28.37       19.41     12.47 o 
  -6   7   9      158.79      200.99     23.49 o 
  -5   7   9        2.79        4.81      8.68 o 
  -4   7   9      959.59      917.14     39.74 o 
  -3   7   9       17.71        7.92      7.72 o 
  -2   7   9       15.72        7.80      8.81 o 
  -1   7   9       63.87       50.73      7.77 o 
   0   7   9      165.90      163.44     13.62 o 
   1   7   9        6.06        0.00      5.15 o 
   2   7   9     1370.40     1387.38     52.56 o 
   3   7   9        2.11        2.29      7.94 o 
   4   7   9       22.93       19.59     10.89 o 
   5   7   9       31.49       27.97     13.57 o 
  -5   8   9      144.26      150.78     20.88 o 
  -4   8   9       96.68       88.63     16.71 o 
  -3   8   9      125.89      133.68     18.25 o 
  -2   8   9       88.44      114.43     16.55 o 
  -1   8   9      396.44      373.64     17.18 o 
   0   8   9      389.62      421.63     20.85 o 
   1   8   9      100.61      104.05     12.70 o 
   2   8   9       41.93       33.07     12.70 o 
   3   8   9       90.71      103.72     18.49 o 
   4   8   9       17.94        7.36     10.45 o 
   5   8   9      301.40      307.80     28.63 o 
  -4   9   9       26.11       17.34     11.12 o 
  -3   9   9        1.62        0.00      8.16 o 
  -2   9   9      891.68      947.52     41.87 o 
  -1   9   9        2.06        0.00      7.18 o 
   0   9   9      583.39      583.07     32.94 o 
   1   9   9       67.98       74.99     15.99 o 
   2   9   9       62.43       70.59     16.32 o 
   3   9   9      181.50      167.25     22.67 o 
   4   9   9      210.68      208.69     25.89 o 
  -3  10   9       19.31        8.36     10.52 o 
  -2  10   9       20.58       23.07     11.67 o 
  -1  10   9      174.16      197.90     22.57 o 
   0  10   9       70.72       61.90     15.47 o 
   1  10   9      268.02      269.05     25.33 o 
   2  10   9       22.89       25.44     13.18 o 
  -8   0  10       32.06       77.57     23.58 o 
  -6   0  10     1960.15     2278.03     78.69 o 
  -4   0  10       53.58       40.01      8.36 o 
  -2   0  10     1047.84      942.71    184.91 o 
   0   0  10     7822.70     8473.32    420.02 o 
   2   0  10      196.59      211.95     15.95 o 
   4   0  10       13.18       15.61      6.10 o 
   6   0  10      825.10      840.97     51.39 o 
  -8   1  10       72.32      105.72     19.67 o 
  -7   1  10      162.61      126.48     17.76 o 
  -6   1  10      204.92      222.82     20.79 o 
  -5   1  10      470.30      475.09     16.51 o 
  -4   1  10      125.94      123.64      8.65 o 
  -3   1  10      320.73      247.28     10.52 o 
  -2   1  10      625.70      625.69     15.01 o 
  -1   1  10     3133.29     3023.90     91.42 o 
   0   1  10      693.50      724.74     34.15 o 
   1   1  10      680.91      599.15     19.77 o 
   2   1  10      729.99      727.91     22.47 o 
   3   1  10     2557.84     2405.97     42.51 o 
   4   1  10       39.22       36.34      5.35 o 
   5   1  10      256.31      229.80     11.10 o 
   6   1  10       13.44       26.41      9.01 o 
   7   1  10        8.45        2.67     14.87 o 
  -7   2  10        3.43        0.80      7.65 o 
  -6   2  10      358.38      405.24     20.48 o 
  -5   2  10        0.83        0.00      4.26 o 
  -4   2  10      935.00      999.13     22.00 o 
  -3   2  10      624.30      649.04     16.57 o 
  -2   2  10     1338.82     1408.01     39.20 o 
  -1   2  10       51.23       50.20      5.93 o 
   0   2  10      173.20      241.59     12.75 o 
   1   2  10       15.71       12.92      4.67 o 
   2   2  10     1357.73     1587.87     33.38 o 
   3   2  10       21.59       12.98      5.49 o 
   4   2  10      511.01      566.89     22.08 o 
   5   2  10      172.94      164.21     15.03 o 
   6   2  10      205.57      223.71     17.94 o 
   7   2  10       21.12       14.11     11.97 o 
  -7   3  10       77.19       69.25     12.24 o 
  -6   3  10        0.33        0.78      5.63 o 
  -5   3  10      695.09      630.76     40.16 o 
  -4   3  10      278.83      269.07     12.10 o 
  -3   3  10      620.12      636.45     33.06 o 
  -2   3  10      415.54      487.14     19.28 o 
  -1   3  10      441.33      378.95     13.97 o 
   0   3  10        0.75        0.12      3.08 o 
   1   3  10      171.02      121.64     13.05 o 
   2   3  10      333.29      314.18     15.79 o 
   3   3  10     2066.72     2078.78     40.36 o 
   4   3  10        6.40        5.10      5.53 o 
   5   3  10      371.85      333.37     24.54 o 
   6   3  10       55.71       33.28      9.82 o 
   7   3  10       37.41       26.80     10.70 o 
  -7   4  10       94.81       80.56     16.44 o 
  -6   4  10      735.99      833.29     37.88 o 
  -5   4  10      114.95      109.73     15.52 o 
  -4   4  10      146.40      148.87     25.18 o 
  -3   4  10       59.22       54.28      8.17 o 
  -2   4  10      178.34      216.09     15.62 o 
  -1   4  10      905.16      951.17     32.68 o 
   0   4  10     3986.94     4051.50     70.35 o 
   1   4  10      933.88      935.88     26.46 o 
   2   4  10      506.02      561.12     21.39 o 
   3   4  10      427.74      421.35     19.25 o 
   4   4  10       50.48       70.79     20.36 o 
   5   4  10      631.03      635.57     33.68 o 
   6   4  10      446.54      431.03     29.89 o 
  -7   5  10      113.56      100.28     18.52 o 
  -6   5  10       25.94       28.82     12.21 o 
  -5   5  10      660.40      645.74     37.45 o 
  -4   5  10       30.14       25.23      9.31 o 
  -3   5  10       11.23       22.15      8.81 o 
  -2   5  10       11.38       11.83      4.72 o 
  -1   5  10     2374.23     2324.01     50.35 o 
   0   5  10       11.37       13.59      5.62 o 
   1   5  10     3744.21     3600.68     55.35 o 
   2   5  10      575.11      541.17     21.91 o 
   3   5  10       75.00       93.28     11.17 o 
   4   5  10      246.07      206.70     21.23 o 
   5   5  10      156.07      131.88     19.04 o 
   6   5  10        3.85        0.00      9.19 o 
  -6   6  10       65.70       73.81     16.36 o 
  -5   6  10        6.40       13.06      9.52 o 
  -4   6  10      527.74      623.94     32.28 o 
  -3   6  10      297.85      319.28     22.73 o 
  -2   6  10      319.20      293.51     17.98 o 
  -1   6  10      409.93      405.42     19.99 o 
   0   6  10      396.54      430.86     19.60 o 
   1   6  10      318.95      294.91     17.07 o 
   2   6  10      721.08      728.08     26.04 o 
   3   6  10        8.49        4.22      7.48 o 
   4   6  10      387.53      387.89     27.89 o 
   5   6  10       11.05        8.17      9.51 o 
  -6   7  10       11.15        0.00      9.19 o 
  -5   7  10      337.03      303.73     25.32 o 
  -4   7  10       60.40       59.92     14.26 o 
  -3   7  10      863.18      882.27     38.19 o 
  -2   7  10      131.55      153.49     17.76 o 
  -1   7  10        8.94       10.14      5.18 o 
   0   7  10       65.56       63.39     10.16 o 
   1   7  10       99.02      109.61     12.38 o 
   2   7  10        5.90        5.58      8.64 o 
   3   7  10      386.47      361.25     27.31 o 
   4   7  10       18.91       11.43     10.71 o 
   5   7  10      240.00      258.15     26.62 o 
  -5   8  10      180.21      207.31     23.90 o 
  -4   8  10        3.70       11.34     10.35 o 
  -3   8  10      227.96      198.30     21.49 o 
  -2   8  10      528.48      521.43     30.43 o 
  -1   8  10      246.09      288.97     16.43 o 
   0   8  10      277.04      290.51     18.22 o 
   1   8  10      232.13      254.65     17.88 o 
   2   8  10      257.17      259.63     24.02 o 
   3   8  10       54.09       58.26     15.14 o 
   4   8  10      288.51      293.93     28.18 o 
  -4   9  10       14.59        5.51      9.52 o 
  -3   9  10        3.71        6.51      8.73 o 
  -2   9  10        7.49       13.93     10.42 o 
  -1   9  10      655.03      668.83     49.58 o 
   0   9  10        2.04        0.00      6.68 o 
   1   9  10      656.19      719.34     37.59 o 
   2   9  10        0.17        0.00      8.50 o 
   3   9  10        9.04       13.19     11.13 o 
  -2  10  10      239.75      230.50     29.67 o 
  -1  10  10      152.65      159.41     21.07 o 
   0  10  10      111.35      131.65     20.10 o 
   1  10  10       84.02       95.06     18.34 o 
  -7   0  11       10.79        2.08     10.94 o 
  -5   0  11     1757.07     1689.45     81.10 o 
  -3   0  11       84.07       62.47      9.24 o 
  -1   0  11     1402.42     1317.73     59.78 o 
   1   0  11     3190.79     3011.20     78.72 o 
   3   0  11     1626.01     1584.76     43.40 o 
   5   0  11      366.51      345.74     19.19 o 
  -7   1  11       12.96        4.83      8.92 o 
  -6   1  11      906.79      990.36     30.56 o 
  -5   1  11      100.46       94.38      8.99 o 
  -4   1  11      228.07      287.07     12.65 o 
  -3   1  11      412.16      350.71     15.96 o 
  -2   1  11      738.60      837.24     17.96 o 
  -1   1  11      511.71      441.89     32.57 o 
   0   1  11     2793.99     3170.65     75.96 o 
   1   1  11      228.45      232.30     13.52 o 
   2   1  11     1486.02     1593.41     34.55 o 
   3   1  11      205.55      200.21     14.06 o 
   4   1  11       24.25       33.56      6.98 o 
   5   1  11       94.14      109.65      9.77 o 
   6   1  11      137.65      195.55     20.86 o 
   7   1  11        8.31        4.45     15.54 o 
  -7   2  11      415.96      455.19     75.85 o 
  -6   2  11      115.28       97.53     12.26 o 
  -5   2  11       80.24       60.62     11.54 o 
  -4   2  11        4.57        1.17      3.67 o 
  -3   2  11        4.19        4.68      4.29 o 
  -2   2  11       88.90       80.69      8.78 o 
  -1   2  11     4638.89     4520.41    176.35 o 
   0   2  11      648.02      640.56     21.17 o 
   1   2  11       32.44       69.05     13.39 o 
   2   2  11      242.60      220.65     14.10 o 
   3   2  11       50.75       51.67      8.84 o 
   4   2  11       84.28      112.52     11.99 o 
   5   2  11     1568.38     1492.54     48.51 o 
   6   2  11       77.06       85.30     13.35 o 
  -7   3  11       99.42       72.16     16.07 o 
  -6   3  11     1047.61     1157.82     99.92 o 
  -5   3  11        0.20        0.00      6.15 o 
  -4   3  11        3.33        5.05      5.07 o 
  -3   3  11       69.41       87.38      9.64 o 
  -2   3  11     2627.44     2783.36     95.54 o 
  -1   3  11        9.73        7.44      3.91 o 
   0   3  11     1583.69     1706.77     35.03 o 
   1   3  11      343.21      313.97     21.26 o 
   2   3  11       53.68       54.79      8.98 o 
   3   3  11      862.41      878.72     27.92 o 
   4   3  11      588.90      596.55     24.10 o 
   5   3  11       11.74       10.02      9.97 o 
   6   3  11      298.51      346.39     39.58 o 
  -7   4  11       55.21       26.44     12.76 o 
  -6   4  11       17.15       25.17     11.02 o 
  -5   4  11      794.04      793.17     35.48 o 
  -4   4  11       49.22       40.64     10.64 o 
  -3   4  11      575.55      532.11     28.38 o 
  -2   4  11      170.64      196.97     13.53 o 
  -1   4  11      393.77      352.33     20.07 o 
   0   4  11       17.73       13.12      5.45 o 
   1   4  11     1813.65     1721.47     37.01 o 
   2   4  11       32.09       30.21      7.49 o 
   3   4  11     1190.47     1138.75     32.15 o 
   4   4  11       36.35       73.04     14.58 o 
   5   4  11       48.64       48.18     13.71 o 
   6   4  11        5.98        1.58      9.31 o 
  -6   5  11      144.70      160.20     20.71 o 
  -5   5  11      279.78      301.19     24.16 o 
  -4   5  11      116.67      128.64     16.52 o 
  -3   5  11      457.93      468.99     40.92 o 
  -2   5  11      403.27      457.79     30.37 o 
  -1   5  11       94.83       93.87      9.22 o 
   0   5  11      632.35      728.79     24.90 o 
   1   5  11      308.67      346.89     18.03 o 
   2   5  11      982.02     1040.92     31.99 o 
   3   5  11        9.79       13.29      6.70 o 
   4   5  11      206.42      226.74     22.60 o 
   5   5  11       30.04       12.75     10.28 o 
   6   5  11       26.31       33.16     14.30 o 
  -6   6  11       80.94       69.40     16.77 o 
  -5   6  11       21.82        7.83      8.43 o 
  -4   6  11       54.95       54.54     13.13 o 
  -3   6  11      375.55      375.42     41.55 o 
  -2   6  11      151.48      180.79     11.94 o 
  -1   6  11      932.33      949.93     43.82 o 
   0   6  11      329.52      344.17     18.38 o 
   1   6  11      178.71      180.93     14.72 o 
   2   6  11       14.43       11.71      6.78 o 
   3   6  11      171.38      154.50     19.81 o 
   4   6  11      224.14      192.20     22.60 o 
   5   6  11      149.20      131.36     20.58 o 
  -5   7  11       70.24       61.29     15.90 o 
  -4   7  11        1.99        0.00      7.58 o 
  -3   7  11        6.25        1.34      6.93 o 
  -2   7  11      856.78      913.85     38.64 o 
  -1   7  11       19.39       19.18      6.28 o 
   0   7  11      602.15      548.44     23.89 o 
   1   7  11       17.20       14.05      7.03 o 
   2   7  11       28.04       22.27     10.28 o 
   3   7  11       26.94       20.65     11.30 o 
   4   7  11      743.38      729.74     39.54 o 
  -4   8  11       88.31       77.82     17.82 o 
  -3   8  11      275.59      265.62     24.49 o 
  -2   8  11        0.31        4.23      7.87 o 
  -1   8  11      308.86      310.11     19.28 o 
   0   8  11      227.94      278.31     18.51 o 
   1   8  11      209.12      194.89     16.76 o 
   2   8  11       78.89       65.34     15.68 o 
   3   8  11      150.95      171.44     22.67 o 
   4   8  11       64.58       64.71     17.12 o 
  -3   9  11       34.13       17.38     11.22 o 
  -2   9  11       14.36       13.58      9.48 o 
  -1   9  11       45.05       28.17     11.66 o 
   0   9  11      225.30      195.52     15.25 o 
   1   9  11       84.02       76.92     16.63 o 
   2   9  11      428.72      407.03     30.93 o 
  -1  10  11      115.77      144.60     20.74 o 
   0  10  11      187.53      207.24     24.26 o 
  -6   0  12        5.27        8.60     11.61 o 
  -4   0  12      139.00      180.99     15.52 o 
  -2   0  12     4200.23     4692.00     99.27 o 
   0   0  12     1610.27     1809.73     62.74 o 
   2   0  12       30.99       81.33     12.72 o 
   4   0  12     1944.88     2024.18     98.41 o 
  -7   1  12      277.92      255.50     23.34 o 
  -6   1  12        1.18        2.39      6.41 o 
  -5   1  12      218.36      183.77     11.88 o 
  -4   1  12      801.54      818.96     22.47 o 
  -3   1  12      297.50      232.22     13.41 o 
  -2   1  12        0.26        1.81      3.83 o 
  -1   1  12     2545.13     2178.96    262.28 o 
   0   1  12      128.90      109.37     13.02 o 
   1   1  12       66.01       45.24      8.19 o 
   2   1  12      187.20      190.59     13.87 o 
   3   1  12      424.67      400.46     19.37 o 
   4   1  12        4.39        4.69      5.92 o 
   5   1  12      641.02      641.70     22.68 o 
   6   1  12      100.16       84.26     16.66 o 
  -7   2  12       24.82       23.88     16.28 o 
  -6   2  12      991.76     1106.35     41.88 o 
  -5   2  12       23.25       30.66      9.91 o 
  -4   2  12      316.01      380.45     17.76 o 
  -3   2  12       48.05       49.15      8.09 o 
  -2   2  12       22.23       28.64      7.22 o 
  -1   2  12       31.07       20.13      5.67 o 
   0   2  12     3992.84     4361.75     57.08 o 
   1   2  12        1.18        2.50      4.38 o 
   2   2  12      294.17      305.08     17.10 o 
   3   2  12        0.32        1.85      5.09 o 
   4   2  12      213.36      244.75     16.75 o 
   5   2  12       26.18       27.79     11.69 o 
   6   2  12      236.26      244.94     24.24 o 
  -7   3  12      232.73      204.88     36.49 o 
  -6   3  12      118.30      130.17     18.12 o 
  -5   3  12      540.81      516.68     28.76 o 
  -4   3  12      437.65      463.15     20.75 o 
  -3   3  12       17.62        9.19      5.57 o 
  -2   3  12       24.23       22.30      6.54 o 
  -1   3  12     1840.23     1945.70    100.89 o 
   0   3  12      490.25      563.56     21.57 o 
   1   3  12      388.52      342.23     17.68 o 
   2   3  12      462.96      501.92     21.53 o 
   3   3  12      476.23      437.40     20.86 o 
   4   3  12        0.05        0.88      5.95 o 
   5   3  12      353.85      342.90     26.17 o 
   6   3  12       18.45        0.00      9.02 o 
  -6   4  12        4.81        4.36      8.66 o 
  -5   4  12       19.09       15.11     12.70 o 
  -4   4  12       67.07       89.68     14.45 o 
  -3   4  12      244.26      245.67     15.18 o 
  -2   4  12     2004.44     2174.70    117.75 o 
  -1   4  12      301.26      316.77     14.40 o 
   0   4  12      546.93      666.05     24.50 o 
   1   4  12      136.80      124.38     12.39 o 
   2   4  12      165.52      168.23     14.13 o 
   3   4  12       92.11      112.37     12.78 o 
   4   4  12      820.05      806.01     37.98 o 
   5   4  12      190.57      195.67     22.86 o 
   6   4  12       43.28       73.79     22.25 o 
  -6   5  12        0.07        0.00      9.07 o 
  -5   5  12        2.66        5.63      8.22 o 
  -4   5  12      431.09      445.90     38.42 o 
  -3   5  12     1233.81     1197.25     42.20 o 
  -2   5  12      109.30      124.37     10.88 o 
  -1   5  12     1772.76     1693.71     54.92 o 
   0   5  12       71.85       65.50     10.01 o 
   1   5  12       88.12       89.62     11.43 o 
   2   5  12        1.83        0.45      5.84 o 
   3   5  12     1134.46     1065.44     33.11 o 
   4   5  12       31.36       29.48     11.89 o 
   5   5  12      182.13      177.91     22.40 o 
  -6   6  12      344.01      313.06     27.40 o 
  -5   6  12      157.62      144.91     20.26 o 
  -4   6  12      108.38      118.84     17.79 o 
  -3   6  12        0.04        4.84      7.79 o 
  -2   6  12      118.67      128.99     11.25 o 
  -1   6  12      667.73      672.90     22.23 o 
   0   6  12      746.43      721.57     26.79 o 
   1   6  12      189.67      194.23     15.78 o 
   2   6  12      323.61      315.62     21.86 o 
   3   6  12        5.90        1.06      8.43 o 
   4   6  12      111.56      123.05     20.11 o 
   5   6  12       21.16       13.70     12.85 o 
  -5   7  12      302.32      291.93     27.05 o 
  -4   7  12        4.77        0.99      8.07 o 
  -3   7  12        2.96        0.10      7.47 o 
  -2   7  12       37.48       28.21     10.98 o 
  -1   7  12      488.36      485.18     21.86 o 
   0   7  12      340.00      345.34     19.86 o 
   1   7  12      666.95      644.24     26.97 o 
   2   7  12      152.07      145.05     19.75 o 
   3   7  12      137.71      154.29     21.44 o 
   4   7  12       20.30        3.02     10.12 o 
  -4   8  12      199.09      216.69     24.20 o 
  -3   8  12       61.75       83.81     36.53 o 
  -2   8  12      124.98      130.54     18.73 o 
  -1   8  12       57.12       65.56     11.89 o 
   0   8  12      138.78      142.44     15.07 o 
   1   8  12      125.97      125.37     14.70 o 
   2   8  12       45.28       34.14     12.67 o 
   3   8  12       62.35       73.51     17.77 o 
  -3   9  12      455.97      457.77     32.18 o 
  -2   9  12       80.59      102.22     18.24 o 
  -1   9  12      319.56      319.40     33.45 o 
   0   9  12      101.83      104.17     12.77 o 
   1   9  12       31.86       24.57     15.44 o 
   2   9  12        0.17        0.00     10.44 o 
  -7   0  13      185.16      193.38     30.93 o 
  -5   0  13       12.16        4.69      7.38 o 
  -3   0  13        4.70        0.00      5.03 o 
  -1   0  13     5060.22     5319.49    111.10 o 
   1   0  13      318.12      212.22     25.29 o 
   3   0  13       44.57       34.35     12.16 o 
   5   0  13      485.00      426.99     27.69 o 
  -7   1  13       18.81        1.33     13.24 o 
  -6   1  13      243.95      265.32     21.72 o 
  -5   1  13      187.33      183.27     14.30 o 
  -4   1  13       30.54       16.92      6.76 o 
  -3   1  13      324.76      327.04     16.36 o 
  -2   1  13     3485.55     3725.62     82.75 o 
  -1   1  13      514.29      587.41     28.03 o 
   0   1  13      339.01      402.78     23.01 o 
   1   1  13      754.73      853.29     27.24 o 
   2   1  13      777.25      863.21     29.90 o 
   3   1  13       79.82       64.29     10.47 o 
   4   1  13      917.24      987.36     38.34 o 
   5   1  13       82.07       80.12     12.70 o 
   6   1  13       42.33       67.13     16.12 o 
  -7   2  13       14.92       23.18     17.28 o 
  -6   2  13      173.16      164.20     19.05 o 
  -5   2  13     1089.41     1042.61     57.74 o 
  -4   2  13      207.62      202.94     14.64 o 
  -3   2  13     2717.08     2588.57    113.14 o 
  -2   2  13       18.86       16.72      5.90 o 
  -1   2  13       58.15       53.57      8.45 o 
   0   2  13        1.41        1.66      4.16 o 
   1   2  13       19.23       25.08      7.13 o 
   2   2  13        2.36        3.15      5.50 o 
   3   2  13     1716.65     1635.07     40.84 o 
   4   2  13       46.80       40.46      9.73 o 
   5   2  13      473.35      491.96     31.04 o 
   6   2  13        6.65        8.32     11.00 o 
  -6   3  13      181.17      203.82     21.63 o 
  -5   3  13      557.09      543.66     37.49 o 
  -4   3  13      220.85      278.05     16.75 o 
  -3   3  13     1298.53     1258.99     57.49 o 
  -2   3  13      713.75      748.68     25.73 o 
  -1   3  13      326.99      365.15     20.80 o 
   0   3  13      101.31      135.18     12.66 o 
   1   3  13      941.67      893.48     28.65 o 
   2   3  13      658.49      794.20     27.80 o 
   3   3  13        0.02        6.35      6.51 o 
   4   3  13      694.18      733.18     28.83 o 
   5   3  13        5.73        2.35     10.24 o 
  -6   4  13       33.79       39.49     13.06 o 
  -5   4  13        3.26        6.58      9.00 o 
  -4   4  13       43.41       51.25     12.48 o 
  -3   4  13        8.17        7.70      6.14 o 
  -2   4  13      153.98      178.88     15.96 o 
  -1   4  13     3481.23     3274.64    153.34 o 
   0   4  13      205.10      215.45     14.95 o 
   1   4  13      311.39      272.07     17.42 o 
   2   4  13      136.35      127.93     13.42 o 
   3   4  13        9.03        6.86      6.60 o 
   4   4  13      169.36      164.87     20.89 o 
   5   4  13      560.91      535.98     33.99 o 
  -6   5  13      441.89      511.65     33.33 o 
  -5   5  13        2.80        2.22      8.67 o 
  -4   5  13       92.91       72.24     14.56 o 
  -3   5  13        0.21        0.00     10.57 o 
  -2   5  13      430.90      486.06     19.09 o 
  -1   5  13      104.65       88.09      9.91 o 
   0   5  13     1925.85     1891.86     42.39 o 
   1   5  13      261.78      244.22     16.92 o 
   2   5  13       75.69       93.88     19.63 o 
   3   5  13        7.82        3.61      6.69 o 
   4   5  13      239.74      255.22     41.68 o 
   5   5  13      102.23       98.26     19.01 o 
  -5   6  13      188.16      154.61     20.89 o 
  -4   6  13       62.80       72.64     15.60 o 
  -3   6  13      405.91      368.04     30.96 o 
  -2   6  13      268.51      283.07     18.76 o 
  -1   6  13      356.55      350.87     21.72 o 
   0   6  13       72.76       58.27     10.63 o 
   1   6  13      203.24      179.04     15.77 o 
   2   6  13      311.32      286.87     19.00 o 
   3   6  13      462.73      569.24     34.56 o 
   4   6  13        2.41        6.75     10.83 o 
  -4   7  13      605.58      553.82     47.06 o 
  -3   7  13      168.23      166.89     20.78 o 
  -2   7  13       68.69       73.56     15.25 o 
  -1   7  13       39.65       33.05      7.87 o 
   0   7  13        2.06        0.84      6.66 o 
   1   7  13        4.22        7.45      7.53 o 
   2   7  13      394.72      372.78     28.80 o 
   3   7  13        7.70        1.50      9.83 o 
  -3   8  13       54.70       33.50     12.94 o 
  -2   8  13      141.90      151.88     20.31 o 
  -1   8  13      340.18      384.31     22.46 o 
   0   8  13      398.11      419.37     20.37 o 
   1   8  13      197.16      190.61     17.77 o 
   2   8  13        7.12       17.03     12.17 o 
  -2   9  13      382.48      386.05     29.51 o 
  -1   9  13       33.62       22.29     11.97 o 
   0   9  13      220.96      231.97     17.27 o 
   1   9  13       27.51       25.29     13.05 o 
  -4   0  14      894.79      958.52     51.54 o 
  -2   0  14      752.23      665.13     42.38 o 
   0   0  14     4483.27     4859.38    112.51 o 
   2   0  14      948.42      904.27     51.06 o 
   4   0  14      384.62      461.00     28.42 o 
  -6   1  14       45.15       39.98     12.48 o 
  -5   1  14        4.30        1.81      6.08 o 
  -4   1  14      702.13      666.75     24.48 o 
  -3   1  14     2446.70     2321.71     42.74 o 
  -2   1  14      171.02      158.39     16.41 o 
  -1   1  14      669.63      639.07     29.49 o 
   0   1  14      794.53      848.81     33.99 o 
   1   1  14       77.48       69.75     10.52 o 
   2   1  14      765.07      792.05     28.06 o 
   3   1  14     1342.64     1312.52     36.79 o 
   4   1  14       56.75       59.04     11.24 o 
   5   1  14       46.08       47.79     11.42 o 
  -6   2  14       34.51       26.14     11.75 o 
  -5   2  14       39.98       27.60     10.51 o 
  -4   2  14      697.42      779.19     31.53 o 
  -3   2  14       37.74       42.58      8.76 o 
  -2   2  14      624.65      668.53     30.12 o 
  -1   2  14      302.75      269.90     15.88 o 
   0   2  14      374.87      448.03     18.06 o 
   1   2  14      289.92      286.64     19.54 o 
   2   2  14       12.24        2.65      5.52 o 
   3   2  14      135.80      144.93     14.85 o 
   4   2  14     2284.83     2378.36     59.82 o 
   5   2  14       11.12        9.64     10.86 o 
  -6   3  14       39.51       32.44     15.44 o 
  -5   3  14        3.37        3.46      8.22 o 
  -4   3  14      133.97      108.58     15.99 o 
  -3   3  14      857.06      775.66     26.75 o 
  -2   3  14      146.06      149.71     13.36 o 
  -1   3  14     1348.21     1236.24     66.33 o 
   0   3  14        9.83       17.97      6.03 o 
   1   3  14       76.85       78.51     13.33 o 
   2   3  14        0.78        4.22      6.13 o 
   3   3  14      390.57      339.15     20.21 o 
   4   3  14      354.11      316.16     20.58 o 
   5   3  14      248.66      262.85     26.25 o 
  -6   4  14       44.11       37.83     13.35 o 
  -5   4  14       34.90       56.39     14.12 o 
  -4   4  14      579.23      638.65     32.78 o 
  -3   4  14      483.93      541.35     30.35 o 
  -2   4  14      144.50      175.39     14.73 o 
  -1   4  14      528.81      514.39     28.45 o 
   0   4  14      606.68      645.39     21.90 o 
   1   4  14       18.94       21.83      7.84 o 
   2   4  14      943.94      950.24     31.92 o 
   3   4  14        7.32        8.04      7.25 o 
   4   4  14      324.37      329.19     27.04 o 
   5   4  14       94.77       95.24     18.66 o 
  -5   5  14      642.49      580.75     34.51 o 
  -4   5  14      485.95      465.87     29.58 o 
  -3   5  14      101.57       83.62     15.19 o 
  -2   5  14      119.05      110.18     11.06 o 
  -1   5  14       95.22      115.26     11.37 o 
   0   5  14      457.86      412.65     18.57 o 
   1   5  14      971.04      938.07     31.94 o 
   2   5  14      327.58      324.97     20.16 o 
   3   5  14      328.29      330.75     20.69 o 
   4   5  14        0.00        1.71      9.58 o 
  -5   6  14        0.03        2.25     10.25 o 
  -4   6  14      296.53      299.62     25.72 o 
  -3   6  14       11.83        6.44      9.16 o 
  -2   6  14     1211.71     1284.81     77.30 o 
  -1   6  14       33.05       47.85      8.88 o 
   0   6  14        2.87        7.55      5.90 o 
   1   6  14       67.56       69.03     11.61 o 
   2   6  14       97.59       99.17     13.89 o 
   3   6  14      262.18      270.19     26.52 o 
   4   6  14      586.97      681.53     39.87 o 
  -4   7  14       12.81       18.49     11.56 o 
  -3   7  14      101.90      101.69     18.07 o 
  -2   7  14        8.94        6.43      8.60 o 
  -1   7  14      551.71      538.42     33.39 o 
   0   7  14        0.03        0.00      5.51 o 
   1   7  14       86.26      102.10     14.19 o 
   2   7  14       24.63       34.47     13.37 o 
   3   7  14       82.47       59.08     16.85 o 
  -3   8  14      188.09      205.17     23.83 o 
  -2   8  14      238.59      179.88     22.47 o 
  -1   8  14        2.27        5.66      7.51 o 
   0   8  14      174.30      173.07     15.12 o 
   1   8  14      102.61      101.63     14.59 o 
   2   8  14      181.31      173.76     24.08 o 
  -5   0  15      266.46      274.44     31.41 o 
  -3   0  15      173.53      113.36     22.10 o 
  -1   0  15     4360.07     4356.71    109.95 o 
   1   0  15      384.60      329.32     33.67 o 
   3   0  15      382.58      380.60     37.01 o 
   5   0  15      175.11      195.05     22.19 o 
  -6   1  15        1.50        5.01     12.90 o 
  -5   1  15       23.22       29.43     10.57 o 
  -4   1  15     1612.33     1623.01     48.65 o 
  -3   1  15      378.51      387.25     24.75 o 
  -2   1  15      232.16      269.50     20.70 o 
  -1   1  15        0.11        2.00      6.73 o 
   0   1  15        7.28        5.47      7.40 o 
   1   1  15      297.28      238.50     20.96 o 
   2   1  15     1757.19     1747.51     42.79 o 
   3   1  15       10.78        0.00      5.49 o 
   4   1  15      252.12      284.86     20.01 o 
   5   1  15       32.91       22.34     10.08 o 
  -6   2  15        0.08        0.00      8.95 o 
  -5   2  15      944.60      867.74     38.14 o 
  -4   2  15      100.02      106.35     12.62 o 
  -3   2  15       30.92       48.55     10.34 o 
  -2   2  15      374.34      442.16     26.01 o 
  -1   2  15     1064.90     1036.19     77.06 o 
   0   2  15       32.09       33.32     21.36 o 
   1   2  15      313.75      325.50     19.15 o 
   2   2  15       76.94       88.95     12.56 o 
   3   2  15      264.24      261.10     19.11 o 
   4   2  15       18.54       17.77      8.95 o 
   5   2  15      330.86      373.56     29.61 o 
  -6   3  15      165.78      164.45     23.40 o 
  -5   3  15      514.37      484.32     30.06 o 
  -4   3  15      570.34      605.91     31.78 o 
  -3   3  15       13.23       21.66      7.83 o 
  -2   3  15       52.07       86.44     11.60 o 
  -1   3  15      486.84      533.30     22.92 o 
   0   3  15      542.75      658.40     26.89 o 
   1   3  15     1036.95      974.85     32.44 o 
   2   3  15      881.95      936.50     32.40 o 
   3   3  15      287.05      303.04     20.37 o 
   4   3  15       67.49       50.61     11.53 o 
   5   3  15       30.70       27.59     13.25 o 
  -5   4  15       31.54       31.85     12.23 o 
  -4   4  15       29.07       58.00     14.09 o 
  -3   4  15     1250.21     1199.32     62.37 o 
  -2   4  15       31.26       16.40      7.67 o 
  -1   4  15      267.40      284.88     15.66 o 
   0   4  15      325.43      268.85     15.58 o 
   1   4  15      270.05      228.60     17.90 o 
   2   4  15      114.52      130.05     14.73 o 
   3   4  15     1284.61     1262.44     53.72 o 
   4   4  15       46.15       59.78     15.97 o 
  -5   5  15        2.59        0.00      9.36 o 
  -4   5  15      562.79      563.11     34.28 o 
  -3   5  15      325.54      318.63     25.59 o 
  -2   5  15      562.94      595.64     40.65 o 
  -1   5  15        0.22        1.21      5.28 o 
   0   5  15       80.72       92.37     11.09 o 
   1   5  15      115.10      119.17     14.37 o 
   2   5  15      335.85      376.76     22.29 o 
   3   5  15       13.99       12.33      8.12 o 
   4   5  15      340.80      386.91     31.29 o 
  -4   6  15      166.02      162.25     21.30 o 
  -3   6  15      359.38      305.75     25.55 o 
  -2   6  15      322.55      331.84     20.66 o 
  -1   6  15        9.99       14.89      6.95 o 
   0   6  15       13.40       12.07      6.64 o 
   1   6  15      245.17      238.94     18.85 o 
   2   6  15       20.02       21.39      8.85 o 
   3   6  15      432.99      455.39     33.06 o 
  -3   7  15       93.05       68.47     16.26 o 
  -2   7  15      103.03       86.32     17.24 o 
  -1   7  15       21.98       25.46      8.22 o 
   0   7  15      960.57      877.93     29.99 o 
   1   7  15        0.55        5.60      7.86 o 
   2   7  15      100.81      129.64     21.02 o 
  -1   8  15       18.51       14.33     11.56 o 
   0   8  15       24.63       17.54      8.39 o 
  -4   0  16       32.10       65.49     19.99 o 
  -2   0  16      836.42      929.71     53.55 o 
   0   0  16     1484.57     1773.09     74.35 o 
   2   0  16      143.17      148.25     26.81 o 
   4   0  16      206.83      220.26     32.67 o 
  -6   1  16      219.79      218.56     31.56 o 
  -5   1  16      233.62      218.81     21.42 o 
  -4   1  16      139.38      148.72     18.30 o 
  -3   1  16      276.41      259.20     21.78 o 
  -2   1  16      720.32      783.56     34.98 o 
  -1   1  16      118.00      109.25     15.93 o 
   0   1  16      203.47      243.67     21.72 o 
   1   1  16     2074.00     1917.80     55.65 o 
   2   1  16       79.96       63.14     17.76 o 
   3   1  16      217.64      186.99     17.23 o 
   4   1  16       31.65       14.47      8.49 o 
  -5   2  16        3.84       14.68     14.46 o 
  -4   2  16     2331.65     2318.06     60.29 o 
  -3   2  16       48.02       47.60     12.57 o 
  -2   2  16       67.13       81.76     14.92 o 
  -1   2  16        1.11        1.60      7.24 o 
   0   2  16       32.74       22.99     10.45 o 
   1   2  16       27.10       29.62      8.85 o 
   2   2  16      803.76      882.17     32.19 o 
   3   2  16       57.71       47.18     11.19 o 
   4   2  16      457.08      484.74     26.24 o 
  -5   3  16      421.77      404.38     34.69 o 
  -4   3  16        0.10        0.00      8.26 o 
  -3   3  16      188.81      174.94     15.53 o 
  -2   3  16      785.92      839.59     66.49 o 
  -1   3  16      114.70      126.02     17.39 o 
   0   3  16       20.66       15.92      8.07 o 
   1   3  16     1132.93     1043.77     34.67 o 
   2   3  16      496.11      450.04     23.93 o 
   3   3  16       88.26       83.57     13.69 o 
   4   3  16        3.62        8.02      8.80 o 
  -5   4  16        3.60        0.00      9.49 o 
  -4   4  16       22.22       24.39     11.12 o 
  -3   4  16        0.02        0.00      6.53 o 
  -2   4  16      368.57      405.77     21.79 o 
  -1   4  16        3.72        3.05      5.49 o 
   0   4  16      959.80     1053.45     29.62 o 
   1   4  16       83.78       91.33     13.44 o 
   2   4  16      353.73      384.50     22.72 o 
   3   4  16       60.48       45.47     11.38 o 
   4   4  16       43.29       63.14     16.74 o 
  -4   5  16      121.32       86.10     17.09 o 
  -3   5  16       73.32       60.41     20.02 o 
  -2   5  16       72.30       61.27     11.76 o 
  -1   5  16      764.55      710.46     29.62 o 
   0   5  16      271.03      249.00     16.23 o 
   1   5  16      325.45      309.97     21.03 o 
   2   5  16       43.52       54.14     11.59 o 
   3   5  16       23.83       13.64     11.53 o 
  -3   6  16      245.38      208.70     29.46 o 
  -2   6  16       21.19       19.62     11.85 o 
  -1   6  16       14.07        6.91      6.34 o 
   0   6  16      145.01      147.57     13.93 o 
   1   6  16      213.32      194.91     18.29 o 
   2   6  16      634.06      675.38     30.52 o 
  -2   7  16       36.63       18.03     12.43 o 
  -1   7  16       12.07       16.38      7.74 o 
   0   7  16        2.01        0.00      6.28 o 
   1   7  16      219.10      227.06     21.45 o 
  -5   0  17      406.64      301.99     35.19 o 
  -3   0  17        7.27        8.71     13.24 o 
  -1   0  17       99.08       75.61     21.36 o 
   1   0  17     3077.24     3029.56    102.16 o 
   3   0  17        8.98        1.30     13.09 o 
  -5   1  17       31.68       13.94     14.17 o 
  -4   1  17      397.91      417.27     28.18 o 
  -3   1  17       19.74        8.58      8.66 o 
  -2   1  17      325.36      425.26     27.67 o 
  -1   1  17      335.74      370.81     26.08 o 
   0   1  17      665.79      714.70     37.90 o 
   1   1  17       15.85       14.61      9.52 o 
   2   1  17      362.47      396.69     28.17 o 
   3   1  17      212.99      155.08     20.74 o 
   4   1  17       49.97       56.42     12.94 o 
  -5   2  17      155.17      151.29     28.44 o 
  -4   2  17        0.86        1.34      9.15 o 
  -3   2  17      601.86      581.53     32.43 o 
  -2   2  17        1.78        0.00      7.15 o 
  -1   2  17       90.11      106.60     16.99 o 
   0   2  17        1.61        5.02      9.38 o 
   1   2  17      301.78      263.07     23.73 o 
   2   2  17        0.00        3.85      7.16 o 
   3   2  17      291.16      273.20     21.15 o 
   4   2  17       13.35       22.21     10.27 o 
  -5   3  17       58.33       54.03     21.43 o 
  -4   3  17      249.13      226.42     33.48 o 
  -3   3  17        0.15        5.85      8.81 o 
  -2   3  17      391.36      414.62     35.99 o 
  -1   3  17      174.68      171.18     25.38 o 
   0   3  17      425.04      454.24     29.25 o 
   1   3  17      151.07      142.66     15.88 o 
   2   3  17       97.70       93.48     14.48 o 
   3   3  17      161.73      154.81     17.38 o 
  -4   4  17      125.30      102.85     20.52 o 
  -3   4  17        2.29        2.24      6.86 o 
  -2   4  17        7.03        9.81      9.51 o 
  -1   4  17      308.13      263.47     24.14 o 
   0   4  17      223.16      193.72     17.76 o 
   1   4  17     1438.90     1413.93     42.11 o 
   2   4  17       96.95      102.24     14.60 o 
   3   4  17       13.21        7.93      8.22 o 
  -3   5  17        0.02        0.00     10.20 o 
  -2   5  17       27.50       24.57      9.35 o 
  -1   5  17      129.23      131.07     13.36 o 
   0   5  17      494.05      524.93     25.56 o 
   1   5  17        0.48        3.54      7.45 o 
   2   5  17      242.96      266.29     21.34 o 
  -2   6  17        0.64        0.00      8.72 o 
  -1   6  17      168.12      179.35     15.48 o 
   0   6  17       17.98       21.72      8.21 o 
   1   6  17       85.44       80.79     14.25 o 
  -4   0  18      706.69      781.60     54.66 o 
  -2   0  18      281.43      272.48     33.82 o 
   0   0  18     1215.52     1147.08     65.00 o 
   2   0  18      242.39      294.95     36.23 o 
  -4   1  18       36.15       16.46     11.15 o 
  -3   1  18      134.26      133.90     19.76 o 
  -2   1  18       12.60       20.08     12.57 o 
  -1   1  18      315.83      265.55     23.70 o 
   0   1  18        2.66        7.30      8.99 o 
   1   1  18      423.73      396.27     48.47 o 
   2   1  18        4.19        0.00      8.89 o 
   3   1  18      114.42       99.25     18.67 o 
  -4   2  18       99.26      114.19     18.91 o 
  -3   2  18       27.25       24.92     11.27 o 
  -2   2  18      117.64      133.05     18.81 o 
  -1   2  18       15.98        9.72      9.61 o 
   0   2  18      920.35     1026.42     69.94 o 
   1   2  18       12.11        5.61      8.77 o 
   2   2  18        2.54        3.86      9.27 o 
   3   2  18        2.59        0.00      7.57 o 
  -4   3  18       21.69       11.98     15.61 o 
  -3   3  18      125.14      127.89     19.12 o 
  -2   3  18       99.35      108.14     18.24 o 
  -1   3  18      138.38      126.63     19.18 o 
   0   3  18       73.00       52.60     14.43 o 
   1   3  18      513.59      442.70     25.03 o 
   2   3  18       14.13       21.88      9.91 o 
  -3   4  18        7.06        6.98     10.53 o 
  -2   4  18      196.36      205.27     40.12 o 
  -1   4  18        6.77        1.84      9.14 o 
   0   4  18      363.52      386.14     23.61 o 
   1   4  18        5.30        5.38      8.31 o 
   2   4  18      339.45      350.74     23.44 o 
  -2   5  18        0.25        0.00      8.99 o 
  -1   5  18       24.67       17.71     11.92 o 
   0   5  18        4.27        5.21      8.22 o 
   1   5  18      458.74      440.47     25.95 o 
  -3   0  19      538.85      560.12     48.39 o 
  -1   0  19      318.50      352.05     39.34 o 
   1   0  19      295.22      294.72     38.49 o 
  -3   1  19      103.22       99.91     18.16 o 
  -2   1  19      454.94      506.92     32.43 o 
  -1   1  19       19.61       22.77     11.61 o 
   0   1  19      361.73      384.86     28.73 o 
   1   1  19        0.88        0.00      9.10 o 
   2   1  19      205.18      243.18     25.61 o 
  -3   2  19      179.01      151.43     21.03 o 
  -2   2  19       29.92       21.72     11.78 o 
  -1   2  19        8.93        9.11     10.21 o 
   0   2  19       12.74        9.32     10.41 o 
   1   2  19      462.23      455.02     32.01 o 
   2   2  19       11.91       16.46     11.02 o 
  -3   3  19      183.94      149.88     21.09 o 
  -2   3  19      177.34      156.69     21.27 o 
  -1   3  19        3.22       18.54     11.40 o 
   0   3  19      243.11      228.50     24.69 o 
   1   3  19       51.14       35.17     13.31 o 
  -1   4  19      406.61      414.09     31.03 o 
   0   4  19        6.66        6.53     10.48 o 
  -2   0  20       46.47       51.73     20.84 o 
   0   0  20      749.68      836.11     59.89 o 
  -2   1  20       49.01       31.79     16.46 o 
  -1   1  20      136.97      126.26     20.30 o 
   0   1  20        3.40        0.00      8.73 o 
  -1   2  20       16.67       15.97     11.63 o 
   0   2  20      133.45      122.39     20.45 o 
                                                 
